# Supplementary material for: Proteomics-Based Identification of Differentially Abundant Proteins from Human Keratinocytes Exposed to Arsenic Trioxide
Source: J Proteomics Bioinform. Author manuscript; Available in PMC 2014 Nov 21. (PMC4240501; doi:10.4172/jpb.1000317)
Supplement: Supplementary File [file NIHMS618150-supplement-Supplementary_File.xlsx]

## Sheet: all_proteins
Accession	Protein Name	Molecular Weight	AR 1	AR 2	AR 3	C1	C2	C3	Spec_ct AR 1	Spec_ct AR 2	Spec_ct AR 3	Spec_ct C1	Spec_ct C2	Spec_ct C3	Sum AR 1	Sum AR 2	Sum AR 3	Sum C1	Sum C2	Sum C3	NSAF AR 1	NSAF AR 2	NSAF AR 3	NSAF C1	NSAF C2	NSAF C3	ln(NSAF) AR 1	ln(NSAF) AR 2	ln(NSAF) AR 3	ln(NSAF) C1	ln(NSAF) C2	ln(NSAF) C3	T-test	NSAF_A	NSAF_C	Ratio (A/C)
IPI00013933	Isoform DPI of Desmoplakin	331781	679	682	643	928	808	853	0.00204653	0.00205557	0.00193802	0.00279702	0.00243534	0.00257097	1.15918	1.14901	1.14371	1.19674	1.07502	1.13947	0.00176549	0.00178899	0.0016945	0.00233719	0.00226538	0.00225628	-6.33933	-6.3261	-6.38037	-6.05881	-6.09001	-6.09404	0.000172305	-6.3486	-6.08095	1.04401
IPI00030828 (+1)	90 kDa protein	90174.1	6	6	6	21	15	15	6.6538e-05	6.6538e-05	6.6538e-05	0.000232883	0.000166345	0.000166345	1.15918	1.14901	1.14371	1.19674	1.07502	1.13947	5.74007e-05	5.79089e-05	5.81771e-05	0.000194597	0.000154736	0.000145984	-9.76545	-9.75664	-9.75202	-8.54458	-8.77379	-8.83201	0.000289737	-9.75804	-8.71679	1.11945
IPI00029079	GMP synthase	76716.7	38	35	38	53	50	52	0.000495329	0.000456224	0.000495329	0.000690853	0.000651749	0.000677819	1.15918	1.14901	1.14371	1.19674	1.07502	1.13947	0.000427309	0.000397058	0.000433088	0.000577277	0.000606264	0.000594853	-7.758	-7.83143	-7.74457	-7.45719	-7.40819	-7.4272	0.000341139	-7.778	-7.43086	1.04672
IPI00843975	Ezrin	69414.7	91	79	75	246	185	261	0.00131096	0.00113809	0.00108046	0.00354392	0.00266514	0.00376001	1.15918	1.14901	1.14371	1.19674	1.07502	1.13947	0.00113094	0.000990494	0.000944696	0.0029613	0.00247915	0.00329978	-6.78471	-6.91731	-6.96465	-5.82213	-5.99984	-5.7139	0.000462331	-6.88889	-5.84529	1.17854
IPI00218236	Serine/threonine-protein phosphatase PP1-beta catalytic subunit	37188.3	8	9	9	30	20	32	0.000215121	0.000242012	0.000242012	0.000806705	0.000537804	0.000860486	1.15918	1.14901	1.14371	1.19674	1.07502	1.13947	0.00018558	0.000210626	0.000211601	0.000674083	0.000500271	0.000755162	-8.59202	-8.46543	-8.46081	-7.30216	-7.60036	-7.18858	0.000927523	-8.50608	-7.3637	1.15514
IPI00550451	Serine/threonine-protein phosphatase PP1-alpha catalytic subunit	37513.9	19	34	33	4	2	3	0.000506479	0.000906331	0.000879674	0.000106627	5.33136e-05	7.99704e-05	1.15918	1.14901	1.14371	1.19674	1.07502	1.13947	0.000436928	0.000788793	0.000769138	8.90976e-05	4.95929e-05	7.0182e-05	-7.73574	-7.14501	-7.17024	-9.32578	-9.91166	-9.56442	0.000939707	-7.35033	-9.60062	0.76561
IPI00218728	Isoform 1 of Platelet-activating factor acetylhydrolase IB subunit alpha	46637.4	38	30	38	73	67	67	0.000814797	0.000643261	0.000814797	0.00156527	0.00143662	0.00143662	1.15918	1.14901	1.14371	1.19674	1.07502	1.13947	0.000702906	0.000559839	0.000712413	0.00130794	0.00133636	0.00126077	-7.26029	-7.48786	-7.24685	-6.6393	-6.61781	-6.67603	0.00100954	-7.33167	-6.64438	1.10344
IPI00329629	DnaJ homolog subfamily C member 7	56442.9	14	16	13	9	8	9	0.000248038	0.000283472	0.000230321	0.000159453	0.000141736	0.000159453	1.15918	1.14901	1.14371	1.19674	1.07502	1.13947	0.000213977	0.00024671	0.00020138	0.000133239	0.000131845	0.000139936	-8.44964	-8.3073	-8.51032	-8.92337	-8.93389	-8.87433	0.00148654	-8.42242	-8.91053	0.945221
IPI00289819	Cation-independent mannose-6-phosphate receptor precursor	274274	10	8	8	4	4	3	3.646e-05	2.9168e-05	2.9168e-05	1.4584e-05	1.4584e-05	1.0938e-05	1.15918	1.14901	1.14371	1.19674	1.07502	1.13947	3.14532e-05	2.53853e-05	2.55028e-05	1.21864e-05	1.35662e-05	9.59917e-06	-10.367	-10.5813	-10.5767	-11.3152	-11.2079	-11.5538	0.00238481	-10.5084	-11.359	0.925114
IPI00001466 (+1)	Echinoderm microtubule-associated protein-like 4	108904	3	3	6	18	20	23	2.75471e-05	2.75471e-05	5.50943e-05	0.000165283	0.000183648	0.000211195	1.15918	1.14901	1.14371	1.19674	1.07502	1.13947	2.37643e-05	2.39747e-05	4.81714e-05	0.00013811	0.000170831	0.000185344	-10.6473	-10.6385	-9.94075	-8.88746	-8.67483	-8.59329	0.00249411	-10.4089	-8.71853	1.19388
IPI00013871	Ribonucleoside-diphosphate reductase large subunit	90073.5	40	39	36	57	46	56	0.000444082	0.00043298	0.000399674	0.000632817	0.000510694	0.000621714	1.15918	1.14901	1.14371	1.19674	1.07502	1.13947	0.000383099	0.000376828	0.000349452	0.000528782	0.000475054	0.000545616	-7.86722	-7.88372	-7.95914	-7.54494	-7.65208	-7.51359	0.00275155	-7.90336	-7.5702	1.04401
IPI00008530	60S acidic ribosomal protein P0	34274.3	42	42	40	31	22	25	0.00122541	0.00122541	0.00116706	0.000904468	0.00064188	0.000729409	1.15918	1.14901	1.14371	1.19674	1.07502	1.13947	0.00105713	0.00106649	0.00102041	0.000755773	0.000597085	0.000640129	-6.8522	-6.84338	-6.88755	-7.18777	-7.42345	-7.35384	0.00294054	-6.86104	-7.32169	0.937085
IPI00411704	Isoform 1 of Eukaryotic translation initiation factor 5A-1	16832.7	52	54	49	41	36	42	0.00308923	0.00320804	0.002911	0.00243574	0.00213869	0.00249514	1.15918	1.14901	1.14371	1.19674	1.07502	1.13947	0.002665	0.002792	0.00254522	0.0020353	0.00198944	0.00218974	-5.92755	-5.881	-5.97354	-6.19711	-6.2199	-6.12397	0.00301993	-5.92736	-6.18033	0.959069
IPI00005614	Isoform Long of Spectrin beta chain, brain 1	274613	248	201	206	334	335	357	0.000903088	0.000731938	0.000750145	0.00121626	0.0012199	0.00130001	1.15918	1.14901	1.14371	1.19674	1.07502	1.13947	0.000779073	0.000637016	0.000655885	0.0010163	0.00113476	0.00114089	-7.15741	-7.35872	-7.32952	-6.89158	-6.78133	-6.77595	0.00313837	-7.28188	-6.81629	1.06831
IPI00215768	Glutamate--cysteine ligase catalytic subunit	72767.8	38	32	39	19	17	13	0.000522209	0.000439755	0.000535951	0.000261104	0.00023362	0.00017865	1.15918	1.14901	1.14371	1.19674	1.07502	1.13947	0.000450498	0.000382725	0.000468606	0.000218179	0.000217316	0.000156784	-7.70516	-7.86819	-7.66575	-8.4302	-8.43416	-8.76064	0.0032044	-7.74637	-8.54167	0.906892
IPI00096066	Succinyl-CoA ligase [GDP-forming] beta-chain, mitochondrial precursor	46511.7	5	6	7	14	17	13	0.0001075	0.000129	0.0001505	0.000301	0.000365499	0.0002795	1.15918	1.14901	1.14371	1.19674	1.07502	1.13947	9.27376e-05	0.00011227	0.000131589	0.000251515	0.000339992	0.000245289	-9.28574	-9.0946	-8.93583	-8.28801	-7.98659	-8.31307	0.00335886	-9.10539	-8.19589	1.11097
IPI00022542 (+1)	Rho-associated protein kinase 1	158179	2	5	4	28	32	19	1.26439e-05	3.16097e-05	2.52878e-05	0.000177015	0.000202302	0.000120117	1.15918	1.14901	1.14371	1.19674	1.07502	1.13947	1.09076e-05	2.75104e-05	2.21102e-05	0.000147913	0.000188184	0.000105415	-11.4261	-10.5009	-10.7195	-8.81888	-8.57809	-9.15761	0.00337809	-10.8822	-8.85153	1.22941
IPI00017964	Small nuclear ribonucleoprotein Sm D3	13916.6	15	14	15	18	17	17	0.00107785	0.00100599	0.00107785	0.00129342	0.00122156	0.00122156	1.15918	1.14901	1.14371	1.19674	1.07502	1.13947	0.000929836	0.00087553	0.000942411	0.00108078	0.00113631	0.00107204	-6.9805	-7.04068	-6.96707	-6.83007	-6.77997	-6.83819	0.00344754	-6.99608	-6.81608	1.02641
IPI00220038 (+3)	Isoform B of Arsenite-resistance protein 2	100279	6	5	7	22	18	13	5.98331e-05	4.98609e-05	6.98052e-05	0.000219388	0.000179499	0.000129638	1.15918	1.14901	1.14371	1.19674	1.07502	1.13947	5.16166e-05	4.33946e-05	6.10338e-05	0.000183321	0.000166972	0.000113771	-9.87167	-10.0452	-9.70408	-8.60427	-8.69768	-9.08133	0.00358997	-9.87364	-8.79443	1.12272
IPI00017617	Probable ATP-dependent RNA helicase DDX5	69149.7	52	57	35	17	19	17	0.000751992	0.000824299	0.000506148	0.000245843	0.000274766	0.000245843	1.15918	1.14901	1.14371	1.19674	1.07502	1.13947	0.000648726	0.000717399	0.000442548	0.000205427	0.000255591	0.000215752	-7.3405	-7.23988	-7.72296	-8.49042	-8.27193	-8.44138	0.003902	-7.43445	-8.40124	0.884922
IPI00012066 (+3)	poly(rC)-binding protein 2 isoform b	38222.5	45	39	43	32	30	33	0.00117732	0.00102034	0.00112499	0.000837203	0.000784878	0.000863366	1.15918	1.14901	1.14371	1.19674	1.07502	1.13947	0.00101564	0.000888018	0.00098363	0.000699567	0.000730103	0.000757689	-6.89223	-7.02652	-6.92426	-7.26505	-7.22233	-7.18524	0.00404221	-6.94767	-7.2242	0.961721
IPI00847250	Fatty acid synthase	273271	424	496	522	725	725	748	0.00155157	0.00181505	0.00191019	0.00265305	0.00265305	0.00273721	1.15918	1.14901	1.14371	1.19674	1.07502	1.13947	0.00133851	0.00157966	0.00167017	0.00221688	0.00246789	0.00240217	-6.6162	-6.45054	-6.39483	-6.11165	-6.00439	-6.03138	0.00405332	-6.48719	-6.04914	1.07242
IPI00220578	Guanine nucleotide-binding protein G	40533.5	2	2	3	17	7	16	4.93419e-05	4.93419e-05	7.40129e-05	0.000419406	0.000172697	0.000394735	1.15918	1.14901	1.14371	1.19674	1.07502	1.13947	4.25661e-05	4.2943e-05	6.47127e-05	0.000350456	0.000160645	0.000346419	-10.0645	-10.0556	-9.64555	-7.95628	-8.73632	-7.96786	0.00436022	-9.92188	-8.22015	1.20702
IPI00554648	Keratin, type II cytoskeletal 8	53706.2	330	305	241	154	113	160	0.00614454	0.00567905	0.00448738	0.00286745	0.00210404	0.00297917	1.15918	1.14901	1.14371	1.19674	1.07502	1.13947	0.00530075	0.00494256	0.00392351	0.00239604	0.0019572	0.00261452	-5.23991	-5.30987	-5.54077	-6.03394	-6.23624	-5.94667	0.00476769	-5.36352	-6.07228	0.883278
IPI00063408	dehydrogenase E1 and transketolase domain containing protein 1	103078	4	3	5	11	12	9	3.88054e-05	2.91041e-05	4.85068e-05	0.000106715	0.000116416	8.73122e-05	1.15918	1.14901	1.14371	1.19674	1.07502	1.13947	3.34765e-05	2.53297e-05	4.24116e-05	8.9171e-05	0.000108292	7.66251e-05	-10.3047	-10.5835	-10.0681	-9.32496	-9.13068	-9.47659	0.00493923	-10.3188	-9.31074	1.10826
IPI00172591	39S ribosomal protein L17, mitochondrial precursor	20051.2	2	2	3	5	5	6	9.97447e-05	9.97447e-05	0.000149617	0.000249362	0.000249362	0.000299234	1.15918	1.14901	1.14371	1.19674	1.07502	1.13947	8.60474e-05	8.68092e-05	0.000130817	0.000208367	0.000231959	0.000262608	-9.36061	-9.3518	-8.94171	-8.47621	-8.36895	-8.24485	0.00509722	-9.21804	-8.36334	1.1022
IPI00306959	Keratin, type II cytoskeletal 7	51419.4	226	170	168	89	66	101	0.00439523	0.00330615	0.00326725	0.00173086	0.00128356	0.00196424	1.15918	1.14901	1.14371	1.19674	1.07502	1.13947	0.00379166	0.00287739	0.0028567	0.00144631	0.00119398	0.00172382	-5.57495	-5.85087	-5.85809	-6.53874	-6.73046	-6.36322	0.00517416	-5.7613	-6.54414	0.880376
IPI00375441 (+2)	Isoform 1 of Far upstream element-binding protein 1	67560.6	59	60	68	42	43	45	0.00087329	0.000888092	0.0010065	0.000621664	0.000636466	0.000666069	1.15918	1.14901	1.14371	1.19674	1.07502	1.13947	0.000753367	0.000772919	0.000880031	0.000519463	0.000592048	0.000584542	-7.19096	-7.16534	-7.03555	-7.56272	-7.43192	-7.44468	0.00536925	-7.13062	-7.47977	0.95332
IPI00479186	Isoform M2 of Pyruvate kinase isozymes M1/M2	57937.5	747	570	663	1124	1028	954	0.0128932	0.00983819	0.0114434	0.0194002	0.0177433	0.016466	1.15918	1.14901	1.14371	1.19674	1.07502	1.13947	0.0111227	0.00856232	0.0100054	0.0162108	0.016505	0.0144506	-4.49877	-4.76038	-4.60463	-4.12208	-4.10409	-4.23702	0.00573563	-4.62126	-4.1544	1.11238
IPI00021327	Isoform 1 of Growth factor receptor-bound protein 2	25206.8	18	13	16	9	9	8	0.000714093	0.000515734	0.000634749	0.000357047	0.000357047	0.000317375	1.15918	1.14901	1.14371	1.19674	1.07502	1.13947	0.000616031	0.000448851	0.000554989	0.000298348	0.000332129	0.000278528	-7.39221	-7.70882	-7.49656	-8.11725	-8.00999	-8.18599	0.00576908	-7.53253	-8.10441	0.929436
IPI00216008 (+1)	Isoform Long of Glucose-6-phosphate 1-dehydrogenase	63828.1	106	82	89	64	58	62	0.00166071	0.0012847	0.00139437	0.00100269	0.000908691	0.000971359	1.15918	1.14901	1.14371	1.19674	1.07502	1.13947	0.00143266	0.00111809	0.00121916	0.00083785	0.000845275	0.000852464	-6.54822	-6.79613	-6.70959	-7.08467	-7.07585	-7.06738	0.0057911	-6.68465	-7.07597	0.944698
IPI00010471	Plastin-2	70292.1	61	48	45	2	9	3	0.000867807	0.000682865	0.000640186	2.84527e-05	0.000128037	4.2679e-05	1.15918	1.14901	1.14371	1.19674	1.07502	1.13947	0.000748637	0.000594307	0.000559743	2.37751e-05	0.000119102	3.74551e-05	-7.19726	-7.42811	-7.48803	-10.6469	-9.03553	-10.1924	0.00607118	-7.37113	-9.95826	0.740203
IPI00017672	CDNA FLJ25678 fis, clone TST04067, highly similar to PURINE NUCLEOSIDE PHOSPHORYLASE	32551.5	30	35	31	26	21	23	0.000921617	0.00107522	0.000952337	0.000798734	0.000645132	0.000706573	1.15918	1.14901	1.14371	1.19674	1.07502	1.13947	0.000795057	0.000935779	0.00083267	0.000667422	0.000600109	0.000620088	-7.1371	-6.97413	-7.09087	-7.31209	-7.4184	-7.38565	0.006202	-7.06737	-7.37205	0.958671
IPI00291093	DNA-directed RNA polymerases I, II, and III subunit RPABC1	24551.4	4	5	5	9	7	7	0.000162923	0.000203654	0.000203654	0.000366578	0.000285116	0.000285116	1.15918	1.14901	1.14371	1.19674	1.07502	1.13947	0.00014055	0.000177243	0.000178064	0.000306312	0.000265218	0.000250218	-8.86994	-8.63799	-8.63337	-8.0909	-8.23496	-8.29318	0.00675203	-8.71377	-8.20635	1.06183
IPI00215719	60S ribosomal protein L18	21635.2	47	48	50	33	27	37	0.00217239	0.00221861	0.00231105	0.00152529	0.00124797	0.00171018	1.15918	1.14901	1.14371	1.19674	1.07502	1.13947	0.00187407	0.00193089	0.00202065	0.00127453	0.00116087	0.00150085	-6.27964	-6.24978	-6.20434	-6.66517	-6.75858	-6.50172	0.00707843	-6.24459	-6.64183	0.940191
IPI00011107	Isocitrate dehydrogenase [NADP], mitochondrial precursor	50910.4	3	8	3	26	19	22	5.89271e-05	0.000157139	5.89271e-05	0.000510701	0.000373205	0.000432132	1.15918	1.14901	1.14371	1.19674	1.07502	1.13947	5.0835e-05	0.00013676	5.15225e-05	0.000426742	0.000347159	0.000379239	-9.88693	-8.89728	-9.87349	-7.75933	-7.96573	-7.87734	0.00718445	-9.55257	-7.86747	1.21419
IPI00004902	Isoform 1 of Electron transfer flavoprotein subunit beta	27843.6	41	36	34	49	45	49	0.00147251	0.00129294	0.00122111	0.00175983	0.00161617	0.00175983	1.15918	1.14901	1.14371	1.19674	1.07502	1.13947	0.0012703	0.00112526	0.00106767	0.00147051	0.00150338	0.00154443	-6.6685	-6.78974	-6.84228	-6.52214	-6.50004	-6.4731	0.00733892	-6.76684	-6.49843	1.0413
IPI00219301	Myristoylated alanine-rich C-kinase substrate	31554.2	16	8	10	31	32	28	0.000507064	0.000253532	0.000316915	0.000982437	0.00101413	0.000887362	1.15918	1.14901	1.14371	1.19674	1.07502	1.13947	0.000437432	0.000220653	0.000277093	0.000820924	0.000943354	0.000778749	-7.73459	-8.41892	-8.19116	-7.10508	-6.96607	-7.15782	0.00767746	-8.11489	-7.07632	1.14677
IPI00003783	Dual specificity mitogen-activated protein kinase kinase 2	44425.3	3	4	4	9	7	6	6.75291e-05	9.00388e-05	9.00388e-05	0.000202587	0.000157568	0.000135058	1.15918	1.14901	1.14371	1.19674	1.07502	1.13947	5.82558e-05	7.8362e-05	7.87249e-05	0.000169282	0.000146572	0.000118527	-9.75067	-9.45417	-9.44955	-8.68395	-8.828	-9.04037	0.00817596	-9.55146	-8.85077	1.07917
IPI00747849 (+1)	Uncharacterized protein ATP1B1	35247.1	14	16	12	5	7	7	0.000397196	0.000453938	0.000340454	0.000141856	0.000198598	0.000198598	1.15918	1.14901	1.14371	1.19674	1.07502	1.13947	0.000342652	0.000395069	0.000297674	0.000118535	0.000184738	0.000174289	-7.9788	-7.83645	-8.11951	-9.04031	-8.59657	-8.65479	0.00823986	-7.97825	-8.76389	0.910355
IPI00008569	Synaptobrevin homolog YKT6	22417.8	7	8	9	4	3	2	0.000312252	0.000356859	0.000401467	0.00017843	0.000133822	8.92148e-05	1.15918	1.14901	1.14371	1.19674	1.07502	1.13947	0.000269372	0.00031058	0.00035102	0.000149096	0.000124483	7.82949e-05	-8.21942	-8.07707	-7.95467	-8.81092	-8.99134	-9.45503	0.00832814	-8.08372	-9.08576	0.889713
IPI00024067 (+1)	Isoform 1 of Clathrin heavy chain 1	191619	348	330	404	556	587	503	0.0018161	0.00172217	0.00210835	0.00290159	0.00306337	0.002625	1.15918	1.14901	1.14371	1.19674	1.07502	1.13947	0.00156671	0.00149883	0.00184342	0.00242457	0.00284959	0.0023037	-6.45878	-6.50307	-6.29613	-6.0221	-5.86058	-6.07324	0.00844327	-6.41933	-5.98531	1.07251
IPI00005511	PHD finger-like domain-containing protein 5A	12405.5	7	6	6	4	4	3	0.000564266	0.000483656	0.000483656	0.000322438	0.000322438	0.000241828	1.15918	1.14901	1.14371	1.19674	1.07502	1.13947	0.000486779	0.000420933	0.000422882	0.000269429	0.000299935	0.000212228	-7.6277	-7.77304	-7.76842	-8.21921	-8.11194	-8.45785	0.00873354	-7.72305	-8.263	0.934655
IPI00027834 (+1)	heterogeneous nuclear ribonucleoprotein L isoform a	64132.8	42	48	55	29	30	32	0.000654891	0.000748447	0.000857595	0.000452187	0.000467779	0.000498965	1.15918	1.14901	1.14371	1.19674	1.07502	1.13947	0.000564959	0.000651384	0.000749834	0.000377847	0.000435134	0.000437891	-7.47876	-7.33641	-7.19566	-7.88102	-7.73986	-7.73354	0.00915913	-7.33694	-7.78481	0.94247
IPI00009407	Dolichyl-diphosphooligosaccharide--protein glycosyltransferase subunit DAD1	12497.4	10	11	9	4	5	6	0.000800166	0.000880183	0.00072015	0.000320067	0.000400083	0.0004801	1.15918	1.14901	1.14371	1.19674	1.07502	1.13947	0.000690285	0.000766036	0.000629659	0.000267448	0.000372162	0.000421335	-7.27841	-7.17428	-7.37033	-8.22659	-7.89618	-7.77208	0.00931831	-7.27434	-7.96495	0.913294
IPI00003377 (+2)	Isoform 1 of Splicing factor, arginine/serine-rich 7	27367.5	26	25	23	17	11	16	0.000950032	0.000913492	0.000840413	0.000621175	0.000401937	0.000584635	1.15918	1.14901	1.14371	1.19674	1.07502	1.13947	0.000819571	0.000795025	0.00073481	0.000519054	0.000373886	0.000513075	-7.10673	-7.13714	-7.2159	-7.5635	-7.89156	-7.57509	0.00957684	-7.15325	-7.67672	0.931812
IPI00002535	FK506-binding protein 2 precursor	15649.6	5	6	6	8	7	8	0.000319497	0.000383396	0.000383396	0.000511195	0.000447296	0.000511195	1.15918	1.14901	1.14371	1.19674	1.07502	1.13947	0.000275623	0.000333675	0.00033522	0.000427155	0.00041608	0.000448625	-8.19648	-8.00534	-8.00072	-7.75836	-7.78463	-7.70932	0.00968647	-8.06751	-7.75077	1.04087
IPI00005162	Actin-related protein 2/3 complex subunit 3	20547.8	6	5	8	12	11	12	0.000292002	0.000243335	0.000389336	0.000584004	0.000535337	0.000584004	1.15918	1.14901	1.14371	1.19674	1.07502	1.13947	0.000251903	0.000211778	0.000340414	0.000487994	0.000497977	0.000512522	-8.28646	-8.45997	-7.98535	-7.62521	-7.60496	-7.57617	0.00999488	-8.24393	-7.60211	1.08443
IPI00219526 (+1)	Isoform 1 of Phosphoglucomutase-1	61451.1	27	21	29	40	38	41	0.000439374	0.000341735	0.00047192	0.000650924	0.000618378	0.000667197	1.15918	1.14901	1.14371	1.19674	1.07502	1.13947	0.000379038	0.000297417	0.00041262	0.000543912	0.000575223	0.000585532	-7.87788	-8.12038	-7.79298	-7.51672	-7.46075	-7.44299	0.0104732	-7.93041	-7.47349	1.06114
IPI00216049 (+3)	Isoform 1 of Heterogeneous nuclear ribonucleoprotein K	50978.5	103	105	97	81	63	82	0.00202046	0.00205969	0.00190276	0.00158891	0.00123582	0.00160852	1.15918	1.14901	1.14371	1.19674	1.07502	1.13947	0.001743	0.00179258	0.00166367	0.00132769	0.00114957	0.00141164	-6.35215	-6.3241	-6.39873	-6.62432	-6.76837	-6.563	0.0104841	-6.35832	-6.6519	0.955867
IPI00328753	Isoform 1 of Kinectin	156276	72	57	77	130	168	119	0.000460722	0.000364739	0.000492717	0.00083186	0.00107502	0.000761472	1.15918	1.14901	1.14371	1.19674	1.07502	1.13947	0.000397455	0.000317437	0.000430804	0.000695102	0.000999996	0.000668267	-7.83043	-8.05523	-7.74986	-7.27145	-6.90776	-7.31082	0.0104935	-7.87851	-7.16334	1.09984
IPI00023673	Galectin-3-binding protein precursor	65332.1	27	18	17	40	40	37	0.000413273	0.000275515	0.000260209	0.000612256	0.000612256	0.000566337	1.15918	1.14901	1.14371	1.19674	1.07502	1.13947	0.000356521	0.000239785	0.000227512	0.000511602	0.000569528	0.000497017	-7.93912	-8.33577	-8.38831	-7.57796	-7.4707	-7.60689	0.0105737	-8.22106	-7.55185	1.08862
IPI00019869	Protein S100-A2	11116.8	11	7	10	22	30	19	0.000989493	0.000629678	0.000899539	0.00197899	0.00269862	0.00170912	1.15918	1.14901	1.14371	1.19674	1.07502	1.13947	0.000853613	0.000548017	0.000786507	0.00165364	0.00251029	0.00149993	-7.06603	-7.5092	-7.14791	-6.40478	-5.98736	-6.50234	0.0106423	-7.24105	-6.29816	1.14971
IPI00219617 (+1)	Isoform 1 of Ribose-phosphate pyrophosphokinase 2	34769.5	4	7	4	18	12	11	0.000115043	0.000201326	0.000115043	0.000517695	0.00034513	0.000316369	1.15918	1.14901	1.14371	1.19674	1.07502	1.13947	9.92452e-05	0.000175217	0.000100587	0.000432586	0.000321044	0.000277645	-9.21792	-8.64949	-9.20448	-7.74573	-8.04393	-8.18917	0.0106862	-9.02396	-7.99294	1.12899
IPI00009790	6-phosphofructokinase type C	85597.4	96	108	126	60	70	54	0.00112153	0.00126172	0.00147201	0.000700956	0.000817782	0.00063086	1.15918	1.14901	1.14371	1.19674	1.07502	1.13947	0.000967517	0.00109809	0.00128704	0.000585719	0.00076071	0.000553643	-6.94078	-6.81418	-6.65541	-7.44267	-7.18126	-7.49899	0.0111766	-6.80346	-7.37431	0.922589
IPI00003443 (+1)	Isoform 1 of Gamma-interferon-inducible protein Ifi-16	88258.1	24	25	39	64	51	66	0.00027193	0.00028326	0.000441886	0.000725146	0.000577851	0.000747807	1.15918	1.14901	1.14371	1.19674	1.07502	1.13947	0.000234587	0.000246525	0.00038636	0.000605932	0.000537524	0.000656275	-8.35768	-8.30805	-7.85874	-7.40874	-7.52854	-7.32893	0.0112013	-8.17482	-7.42207	1.10142
IPI00184330	DNA replication licensing factor MCM2	101898	11	14	21	47	39	31	0.000107951	0.000137392	0.000206088	0.000461245	0.000382735	0.000304225	1.15918	1.14901	1.14371	1.19674	1.07502	1.13947	9.31268e-05	0.000119574	0.000180192	0.000385416	0.000356025	0.000266988	-9.28155	-9.03157	-8.62149	-7.86119	-7.94051	-8.22831	0.0121227	-8.9782	-8.01	1.12087
IPI00304692	Heterogeneous nuclear ribonucleoprotein G	42333.7	36	31	34	27	20	19	0.000850386	0.000732277	0.000803143	0.00063779	0.000472437	0.000448815	1.15918	1.14901	1.14371	1.19674	1.07502	1.13947	0.000733609	0.000637311	0.000702223	0.000532937	0.000439466	0.00039388	-7.21753	-7.35825	-7.26126	-7.53711	-7.72995	-7.83946	0.0123267	-7.27902	-7.70217	0.94506
IPI00022462	Transferrin receptor protein 1	84873.6	10	11	14	3	5	2	0.000117822	0.000129604	0.000164951	3.53467e-05	5.89111e-05	2.35645e-05	1.15918	1.14901	1.14371	1.19674	1.07502	1.13947	0.000101643	0.000112797	0.000144224	2.95357e-05	5.47998e-05	2.06802e-05	-9.19405	-9.08992	-8.84414	-10.4299	-9.81182	-10.7863	0.0127406	-9.0427	-10.3427	0.874309
IPI00218414	Carbonic anhydrase 2	29246.6	13	10	8	31	17	23	0.000444496	0.00034192	0.000273536	0.00105995	0.000581264	0.000786416	1.15918	1.14901	1.14371	1.19674	1.07502	1.13947	0.000383456	0.000297578	0.000239165	0.000885696	0.000540699	0.000690159	-7.86628	-8.11983	-8.33836	-7.02914	-7.52265	-7.27859	0.0135308	-8.10816	-7.27679	1.11425
IPI00182289	40S ribosomal protein S29	6676.9	8	11	11	6	6	5	0.00119816	0.00164747	0.00164747	0.000898621	0.000898621	0.000748851	1.15918	1.14901	1.14371	1.19674	1.07502	1.13947	0.00103363	0.00143382	0.00144046	0.000750887	0.000835908	0.000657191	-6.87468	-6.54741	-6.54279	-7.19425	-7.08699	-7.32754	0.0135461	-6.65496	-7.20293	0.923925
IPI00027463	Protein S100-A6	10180.4	6	10	8	18	14	14	0.000589368	0.00098228	0.000785824	0.0017681	0.00137519	0.00137519	1.15918	1.14901	1.14371	1.19674	1.07502	1.13947	0.000508434	0.000854892	0.00068708	0.00147743	0.00127922	0.00120687	-7.58418	-7.06454	-7.28306	-6.51745	-6.66151	-6.71973	0.0139365	-7.31059	-6.6329	1.10217
IPI00005966	13kDa differentiation-associated protein variant (Fragment)	17214.5	3	3	3	2	1	1	0.000174272	0.000174272	0.000174272	0.000116181	5.80906e-05	5.80906e-05	1.15918	1.14901	1.14371	1.19674	1.07502	1.13947	0.00015034	0.000151671	0.000152373	9.7081e-05	5.40365e-05	5.09803e-05	-8.80261	-8.7938	-8.78918	-9.23997	-9.82585	-9.88407	0.0142035	-8.79519	-9.64996	0.911423
IPI00290279	Isoform Long of Adenosine kinase	40546.6	25	37	26	14	14	18	0.000616575	0.00091253	0.000641237	0.000345282	0.000345282	0.000443934	1.15918	1.14901	1.14371	1.19674	1.07502	1.13947	0.000531905	0.000794188	0.000560662	0.000288517	0.000321185	0.000389596	-7.53905	-7.13819	-7.48639	-8.15076	-8.04349	-7.8504	0.0150153	-7.38788	-8.01488	0.92177
IPI00219365	Moesin	67821.8	209	167	161	132	119	131	0.00308161	0.00246234	0.00237387	0.00194628	0.0017546	0.00193153	1.15918	1.14901	1.14371	1.19674	1.07502	1.13947	0.00265843	0.00214301	0.00207558	0.00162631	0.00163215	0.00169511	-5.93002	-6.14555	-6.17752	-6.42144	-6.41786	-6.38001	0.015036	-6.08436	-6.40644	0.949726
IPI00023101	Protein RCD1 homolog	33632.3	6	6	4	1	2	2	0.0001784	0.0001784	0.000118933	2.97333e-05	5.94666e-05	5.94666e-05	1.15918	1.14901	1.14371	1.19674	1.07502	1.13947	0.000153901	0.000155264	0.000103989	2.48452e-05	5.53166e-05	5.21879e-05	-8.7792	-8.77038	-9.17123	-10.6028	-9.80244	-9.86066	0.0150873	-8.90694	-10.0886	0.882867
IPI00010810	Electron transfer flavoprotein subunit alpha, mitochondrial precursor	35080.1	18	24	25	34	34	40	0.000513111	0.000684149	0.000712655	0.00096921	0.00096921	0.00114025	1.15918	1.14901	1.14371	1.19674	1.07502	1.13947	0.000442649	0.000595424	0.000623106	0.000809872	0.000901571	0.00100068	-7.72273	-7.42624	-7.38079	-7.11863	-7.01137	-6.90707	0.0157006	-7.50992	-7.01236	1.07095
IPI00022648	Eukaryotic translation initiation factor 5	49223.4	13	12	12	21	16	15	0.000264102	0.000243786	0.000243786	0.000426626	0.000325049	0.000304733	1.15918	1.14901	1.14371	1.19674	1.07502	1.13947	0.000227835	0.000212171	0.000213153	0.000356489	0.000302364	0.000267434	-8.38689	-8.45812	-8.4535	-7.93921	-8.10388	-8.22664	0.0165446	-8.43284	-8.08991	1.04239
IPI00295992 (+2)	Isoform 2 of ATPase family AAA domain-containing protein 3A	66219.4	18	19	25	8	4	10	0.000271824	0.000286925	0.000377533	0.000120811	6.04053e-05	0.000151013	1.15918	1.14901	1.14371	1.19674	1.07502	1.13947	0.000234496	0.000249715	0.000330094	0.000100949	5.61897e-05	0.000132529	-8.35807	-8.29519	-8.01613	-9.20089	-9.78678	-8.92871	0.0168374	-8.22313	-9.30546	0.883689
IPI00025084 (+1)	Calpain small subunit 1	28316.7	18	19	16	40	35	24	0.000635667	0.000670982	0.000565038	0.00141259	0.00123602	0.000847556	1.15918	1.14901	1.14371	1.19674	1.07502	1.13947	0.000548375	0.000583965	0.000494037	0.00118036	0.00114976	0.000743815	-7.50855	-7.44567	-7.6129	-6.74193	-6.7682	-7.20372	0.017209	-7.52237	-6.90462	1.08947
IPI00742905 (+1)	146 kDa protein	146477	205	211	232	269	243	246	0.00139954	0.0014405	0.00158387	0.00183647	0.00165896	0.00167944	1.15918	1.14901	1.14371	1.19674	1.07502	1.13947	0.00120735	0.00125369	0.00138484	0.00153455	0.00154319	0.00147388	-6.71933	-6.68167	-6.58217	-6.47952	-6.47391	-6.51986	0.0173021	-6.66105	-6.49109	1.02618
IPI00029631	Enhancer of rudimentary homolog	12259.3	29	25	31	17	20	15	0.00236555	0.00203927	0.00252869	0.0013867	0.00163141	0.00122356	1.15918	1.14901	1.14371	1.19674	1.07502	1.13947	0.00204071	0.0017748	0.00221095	0.00115873	0.00151756	0.0010738	-6.19446	-6.33407	-6.11433	-6.76043	-6.49065	-6.83655	0.017325	-6.21429	-6.69588	0.928076
IPI00007694 (+1)	Isoform 1 of Protein phosphatase methylesterase 1	42669.5	3	4	4	6	9	7	7.03078e-05	9.37438e-05	9.37438e-05	0.000140616	0.000210923	0.000164052	1.15918	1.14901	1.14371	1.19674	1.07502	1.13947	6.06529e-05	8.15865e-05	8.19643e-05	0.000117498	0.000196204	0.000143972	-9.71034	-9.41385	-9.40923	-9.04909	-8.53636	-8.84589	0.0174202	-9.51114	-8.81045	1.07953
IPI00220219	Coatomer subunit beta'	102489	116	77	115	177	171	164	0.00113183	0.000751299	0.00112207	0.00172701	0.00166847	0.00160017	1.15918	1.14901	1.14371	1.19674	1.07502	1.13947	0.000976401	0.000653867	0.000981076	0.00144309	0.00155203	0.00140431	-6.93164	-7.33261	-6.92686	-6.54097	-6.46819	-6.56821	0.017461	-7.0637	-6.52579	1.08243
IPI00479145	Keratin, type I cytoskeletal 19	44093	137	129	111	72	59	93	0.00310707	0.00292563	0.00251741	0.00163291	0.00133808	0.00210918	1.15918	1.14901	1.14371	1.19674	1.07502	1.13947	0.0026804	0.00254622	0.00220108	0.00136446	0.0012447	0.00185101	-5.92179	-5.97314	-6.11881	-6.597	-6.68886	-6.29202	0.0175326	-6.00458	-6.52596	0.920107
IPI00010271 (+1)	Isoform A of Ras-related C3 botulinum toxin substrate 1 precursor	21450.6	10	8	13	6	3	3	0.000466187	0.00037295	0.000606044	0.000279712	0.000139856	0.000139856	1.15918	1.14901	1.14371	1.19674	1.07502	1.13947	0.000402169	0.000324584	0.000529891	0.000233728	0.000130096	0.000122738	-7.81864	-8.03297	-7.54284	-8.36135	-8.94724	-9.00546	0.0176163	-7.79815	-8.77135	0.889048
IPI00026087	Barrier-to-autointegration factor	10058.7	7	7	8	6	4	5	0.000695915	0.000695915	0.000795331	0.000596499	0.000397666	0.000497082	1.15918	1.14901	1.14371	1.19674	1.07502	1.13947	0.00060035	0.000605665	0.000695393	0.000498434	0.000369913	0.000436239	-7.418	-7.40918	-7.27103	-7.60404	-7.90224	-7.73732	0.0179022	-7.36607	-7.74787	0.950723
IPI00305166	Succinate dehydrogenase [ubiquinone] flavoprotein subunit, mitochondrial precursor	72691.8	26	21	29	41	39	58	0.000357674	0.000288891	0.000398945	0.000564025	0.000536512	0.000797889	1.15918	1.14901	1.14371	1.19674	1.07502	1.13947	0.000308557	0.000251426	0.000348815	0.000471299	0.00049907	0.000700227	-8.0836	-8.28836	-7.96097	-7.66002	-7.60276	-7.26411	0.0182173	-8.11098	-7.50896	1.08017
IPI00306290 (+1)	Uncharacterized protein XPOT	110065	8	9	6	3	4	2	7.26845e-05	8.177e-05	5.45133e-05	2.72567e-05	3.63422e-05	1.81711e-05	1.15918	1.14901	1.14371	1.19674	1.07502	1.13947	6.27032e-05	7.11656e-05	4.76634e-05	2.27757e-05	3.3806e-05	1.5947e-05	-9.6771	-9.5505	-9.95135	-10.6898	-10.2949	-11.0462	0.0183572	-9.72632	-10.677	0.910961
IPI00056334	protein kinase C, delta binding protein	27700.9	20	16	13	11	7	7	0.000721998	0.000577599	0.000469299	0.000397099	0.000252699	0.000252699	1.15918	1.14901	1.14371	1.19674	1.07502	1.13947	0.000622851	0.000502692	0.000410329	0.000331816	0.000235064	0.000221769	-7.3812	-7.59553	-7.79855	-8.01093	-8.35565	-8.41387	0.0184917	-7.59176	-8.26015	0.919083
IPI00020567	Rho GTPase-activating protein 1	50437.9	16	11	16	26	21	22	0.000317222	0.00021809	0.000317222	0.000515485	0.000416354	0.00043618	1.15918	1.14901	1.14371	1.19674	1.07502	1.13947	0.00027366	0.000189807	0.000277361	0.00043074	0.000387297	0.000382791	-8.20362	-8.5695	-8.19019	-7.75001	-7.85632	-7.86802	0.0187207	-8.32111	-7.82478	1.06343
IPI00221088	40S ribosomal protein S9	22592.5	51	52	59	47	35	39	0.00225739	0.00230165	0.00261149	0.00208034	0.00154919	0.00172624	1.15918	1.14901	1.14371	1.19674	1.07502	1.13947	0.00194739	0.00200316	0.00228334	0.00173833	0.00144107	0.00151494	-6.24126	-6.21303	-6.08212	-6.35483	-6.54237	-6.49238	0.0188054	-6.1788	-6.46319	0.955999
IPI00012340	Splicing factor, arginine/serine-rich 9	25542.9	9	14	8	3	2	5	0.000352348	0.000548098	0.000313199	0.000117449	7.82996e-05	0.000195749	1.15918	1.14901	1.14371	1.19674	1.07502	1.13947	0.000303963	0.000477017	0.000273843	9.81408e-05	7.28353e-05	0.000171789	-8.09861	-7.64796	-8.20295	-9.22911	-9.52731	-8.66924	0.018862	-7.98317	-9.14189	0.873252
IPI00009866	Isoform 1 of Keratin, type I cytoskeletal 13	49587.3	60	56	45	76	70	87	0.00120999	0.00112932	0.00090749	0.00153265	0.00141165	0.00175448	1.15918	1.14901	1.14371	1.19674	1.07502	1.13947	0.00104383	0.000982865	0.000793459	0.00128068	0.00131314	0.00153973	-6.86486	-6.92504	-7.13911	-6.66036	-6.63534	-6.47615	0.0189526	-6.97634	-6.59062	1.05853
IPI00024993	Enoyl-CoA hydratase, mitochondrial precursor	31388.2	5	8	8	14	16	12	0.000159296	0.000254873	0.000254873	0.000446027	0.000509746	0.000382309	1.15918	1.14901	1.14371	1.19674	1.07502	1.13947	0.000137421	0.000221819	0.000222847	0.000372701	0.000474172	0.000335514	-8.89246	-8.41365	-8.40903	-7.89474	-7.65394	-7.99985	0.0191762	-8.57171	-7.84951	1.09201
IPI00003527	Ezrin-radixin-moesin-binding phosphoprotein 50	38868.3	25	18	24	32	36	37	0.000643198	0.000463102	0.00061747	0.000823293	0.000926205	0.000951933	1.15918	1.14901	1.14371	1.19674	1.07502	1.13947	0.000554872	0.000403045	0.000539881	0.000687944	0.000861567	0.000835416	-7.49677	-7.81646	-7.52416	-7.2818	-7.05676	-7.08758	0.0193145	-7.61247	-7.14205	1.06587
IPI00293276 (+1)	Macrophage migration inhibitory factor	12476.5	15	14	14	12	9	8	0.00120226	0.00112211	0.00112211	0.000961808	0.000721356	0.000641205	1.15918	1.14901	1.14371	1.19674	1.07502	1.13947	0.00103716	0.000976588	0.00098111	0.000803687	0.000671014	0.000562722	-6.87127	-6.93145	-6.92683	-7.1263	-7.30672	-7.48273	0.0194909	-6.90985	-7.30525	0.945874
IPI00026663	Aldehyde dehydrogenase 1A3	56109.3	49	41	41	58	50	62	0.000873296	0.000730717	0.000730717	0.0010337	0.000891118	0.00110499	1.15918	1.14901	1.14371	1.19674	1.07502	1.13947	0.000753372	0.000635953	0.000638898	0.000863757	0.000828929	0.000969735	-7.19095	-7.36039	-7.35577	-7.05422	-7.09538	-6.93849	0.0200128	-7.30237	-7.02936	1.03884
IPI00011268 (+3)	RNA binding protein (Fragment)	32550.9	37	32	33	19	13	24	0.00113668	0.000983076	0.0010138	0.000583701	0.000399375	0.000737307	1.15918	1.14901	1.14371	1.19674	1.07502	1.13947	0.000980589	0.000855585	0.000886407	0.000487741	0.000371503	0.00064706	-6.92736	-7.06373	-7.02833	-7.62573	-7.89795	-7.34307	0.0203888	-7.00647	-7.62225	0.919213
IPI00000684 (+2)	Isoform AGX2 of UDP-N-acetylhexosamine pyrophosphorylase	58769.5	10	10	10	4	1	3	0.000170156	0.000170156	0.000170156	6.80625e-05	1.70156e-05	5.10469e-05	1.15918	1.14901	1.14371	1.19674	1.07502	1.13947	0.00014679	0.000148089	0.000148775	5.6873e-05	1.58281e-05	4.47987e-05	-8.82651	-8.81769	-8.81307	-9.77469	-11.0537	-10.0133	0.020442	-8.81909	-10.2806	0.85784
IPI00005024 (+1)	Isoform 1 of Myb-binding protein 1A	148858	28	27	28	8	16	7	0.000188098	0.000181381	0.000188098	5.37424e-05	0.000107485	4.70246e-05	1.15918	1.14901	1.14371	1.19674	1.07502	1.13947	0.000162268	0.000157858	0.000164463	4.49071e-05	9.99836e-05	4.12688e-05	-8.72626	-8.75381	-8.71283	-10.0109	-9.2105	-10.0954	0.0210194	-8.73097	-9.77227	0.893443
IPI00011285	Calpain-1 catalytic subunit	81892.6	38	45	67	113	80	93	0.000464022	0.0005495	0.000818145	0.00137986	0.000976889	0.00113563	1.15918	1.14901	1.14371	1.19674	1.07502	1.13947	0.000400301	0.000478238	0.00071534	0.00115301	0.000908714	0.000996632	-7.82329	-7.6454	-7.24275	-6.76538	-7.00348	-6.91113	0.0216434	-7.57048	-6.89333	1.09823
IPI00647400	Uncharacterized protein RNPEP	68170.3	21	19	28	47	49	33	0.000308052	0.000278714	0.000410736	0.00068945	0.000718788	0.000484082	1.15918	1.14901	1.14371	1.19674	1.07502	1.13947	0.000265749	0.000242569	0.000359125	0.000576104	0.000668625	0.00042483	-8.23296	-8.32423	-7.93184	-7.45922	-7.31029	-7.76382	0.0217377	-8.16301	-7.51111	1.08679
IPI00184821	Bifunctional coenzyme A synthase	62329.5	6	9	11	19	25	16	9.62626e-05	0.000144394	0.000176481	0.000304832	0.000401094	0.0002567	1.15918	1.14901	1.14371	1.19674	1.07502	1.13947	8.30435e-05	0.000125668	0.000154306	0.000254717	0.000373103	0.00022528	-9.39615	-8.98187	-8.77658	-8.27536	-7.89366	-8.39817	0.0220485	-9.05153	-8.18906	1.10532
IPI00554777	Asparagine synthetase	64371.7	14	18	22	10	8	5	0.000217487	0.000279626	0.000341765	0.000155348	0.000124278	7.76739e-05	1.15918	1.14901	1.14371	1.19674	1.07502	1.13947	0.000187621	0.000243362	0.00029882	0.000129809	0.000115605	6.81666e-05	-8.58109	-8.32096	-8.11567	-8.94945	-9.06533	-9.59356	0.0226896	-8.33924	-9.20278	0.906165
IPI00011118	Ribonucleoside-diphosphate reductase M2 subunit	51094.5	8	4	8	3	1	1	0.000156573	7.82863e-05	0.000156573	5.87147e-05	1.95716e-05	1.95716e-05	1.15918	1.14901	1.14371	1.19674	1.07502	1.13947	0.000135072	6.81337e-05	0.000136898	4.9062e-05	1.82057e-05	1.7176e-05	-8.90971	-9.59404	-8.89627	-9.92243	-10.9138	-10.972	0.0232993	-9.13334	-10.6027	0.861414
IPI00290566	T-complex protein 1 subunit alpha	60345.2	87	83	94	128	94	114	0.00144171	0.00137542	0.0015577	0.00212113	0.0015577	0.00188913	1.15918	1.14901	1.14371	1.19674	1.07502	1.13947	0.00124373	0.00119705	0.00136197	0.00177242	0.001449	0.0016579	-6.68964	-6.7279	-6.59882	-6.33541	-6.53688	-6.4022	0.0247681	-6.67212	-6.42483	1.03849
IPI00477536 (+1)	Isoform 7 of Filamin-B	275689	880	953	912	737	623	809	0.003192	0.00345679	0.00330807	0.0026733	0.00225979	0.00293446	1.15918	1.14901	1.14371	1.19674	1.07502	1.13947	0.00275366	0.00300849	0.00289239	0.00223381	0.00210208	0.00257528	-5.89482	-5.80632	-5.84567	-6.10405	-6.16483	-5.9618	0.0252046	-5.84894	-6.07689	0.962489
IPI00220991 (+3)	Putative uncharacterized protein DKFZp781K0743	105853	51	41	57	70	65	77	0.000481801	0.00038733	0.000538484	0.000661296	0.00061406	0.000727425	1.15918	1.14901	1.14371	1.19674	1.07502	1.13947	0.000415639	0.000337099	0.00047082	0.000552579	0.000571206	0.000638388	-7.78569	-7.99513	-7.66103	-7.50091	-7.46776	-7.35656	0.025238	-7.81395	-7.44175	1.05002
IPI00289535 (+1)	Mitochondrial processing peptidase beta subunit precursor	54192.7	8	5	4	18	12	10	0.000147621	9.22633e-05	7.38107e-05	0.000332148	0.000221432	0.000184527	1.15918	1.14901	1.14371	1.19674	1.07502	1.13947	0.00012735	8.02981e-05	6.45359e-05	0.000277543	0.000205979	0.000161941	-8.96858	-9.42976	-9.64829	-8.18953	-8.48774	-8.72828	0.0256149	-9.34888	-8.46852	1.10396
IPI00185374	26S proteasome non-ATPase regulatory subunit 12	52906.2	23	23	23	28	32	28	0.000434732	0.000434732	0.000434732	0.000529239	0.000604844	0.000529239	1.15918	1.14901	1.14371	1.19674	1.07502	1.13947	0.000375033	0.000378353	0.000380105	0.000442232	0.000562633	0.00046446	-7.8885	-7.87968	-7.87506	-7.72368	-7.48288	-7.67464	0.0259943	-7.88108	-7.62707	1.0333
IPI00219156	60S ribosomal protein L30	12784.7	39	31	27	24	20	18	0.00305052	0.00242477	0.0021119	0.00187724	0.00156437	0.00140793	1.15918	1.14901	1.14371	1.19674	1.07502	1.13947	0.00263161	0.00211031	0.00184653	0.00156863	0.0014552	0.0012356	-5.94016	-6.16092	-6.29445	-6.45756	-6.53261	-6.6962	0.0262662	-6.13184	-6.56212	0.93443
IPI00012512	Ras-related protein R-Ras2 precursor	23399.6	7	4	4	9	9	9	0.00029915	0.000170943	0.000170943	0.000384622	0.000384622	0.000384622	1.15918	1.14901	1.14371	1.19674	1.07502	1.13947	0.00025807	0.000148774	0.000149463	0.00032139	0.00035778	0.000337544	-8.26228	-8.81308	-8.80846	-8.04285	-7.93559	-7.99381	0.0263906	-8.62794	-7.99075	1.07974
IPI00020984	Calnexin precursor	67570.2	99	82	93	79	68	76	0.00146514	0.00121355	0.00137635	0.00116915	0.00100636	0.00112476	1.15918	1.14901	1.14371	1.19674	1.07502	1.13947	0.00126394	0.00105617	0.0012034	0.000976945	0.000936129	0.000987086	-6.67352	-6.8531	-6.7226	-6.93108	-6.97376	-6.92075	0.026503	-6.74974	-6.94186	0.972324
IPI00005107	Niemann-Pick C1 protein precursor	142170	18	17	14	10	10	6	0.000126609	0.000119575	9.84738e-05	7.03384e-05	7.03384e-05	4.22031e-05	1.15918	1.14901	1.14371	1.19674	1.07502	1.13947	0.000109223	0.000104068	8.61e-05	5.87748e-05	6.54296e-05	3.70374e-05	-9.12212	-9.17046	-9.36	-9.7418	-9.63454	-10.2036	0.0273273	-9.21753	-9.85997	0.934843
IPI00011578 (+1)	Isoform 1 of Neuroplastin precursor	31291.8	8	4	5	12	10	10	0.000255658	0.000127829	0.000159786	0.000383487	0.000319573	0.000319573	1.15918	1.14901	1.14371	1.19674	1.07502	1.13947	0.00022055	0.000111251	0.000139708	0.000320442	0.00029727	0.000280457	-8.41938	-9.10372	-8.87595	-8.04581	-8.12087	-8.17909	0.0288108	-8.79969	-8.11526	1.08434
IPI00032541	Keratin type II cuticular Hb5	55802	12	10	11	2	6	2	0.000215046	0.000179205	0.000197126	3.5841e-05	0.000107523	3.5841e-05	1.15918	1.14901	1.14371	1.19674	1.07502	1.13947	0.000185515	0.000155965	0.000172356	2.99487e-05	0.000100019	3.14541e-05	-8.59237	-8.76588	-8.66595	-10.416	-9.21015	-10.367	0.0290925	-8.67474	-9.99772	0.867672
IPI00011250	Ubiquitin carboxyl-terminal hydrolase isozyme L3	26182.8	12	12	12	17	13	19	0.000458316	0.000458316	0.000458316	0.000649281	0.000496509	0.000725667	1.15918	1.14901	1.14371	1.19674	1.07502	1.13947	0.000395379	0.000398879	0.000400726	0.000542539	0.000461859	0.000636845	-7.83567	-7.82685	-7.82223	-7.51925	-7.68025	-7.35898	0.0292094	-7.82825	-7.5195	1.04106
IPI00000105	Major vault protein	99326	56	59	87	100	120	128	0.0005638	0.000594004	0.000875904	0.00100679	0.00120814	0.00128869	1.15918	1.14901	1.14371	1.19674	1.07502	1.13947	0.000486377	0.00051697	0.000765841	0.00084127	0.00112383	0.00113095	-7.62853	-7.56753	-7.17454	-7.0806	-6.79101	-6.7847	0.0295916	-7.45686	-6.88544	1.08299
IPI00005745	Serine palmitoyltransferase 1	52745.5	5	6	3	10	9	8	9.47948e-05	0.000113754	5.68769e-05	0.00018959	0.000170631	0.000151672	1.15918	1.14901	1.14371	1.19674	1.07502	1.13947	8.17773e-05	9.90015e-05	4.973e-05	0.000158421	0.000158723	0.000133107	-9.41151	-9.22038	-9.9089	-8.75025	-8.74835	-8.92436	0.0296847	-9.5136	-8.80765	1.08015
IPI00022143 (+1)	Isoform 1 of Protein FAM62A	122859	12	8	11	16	14	15	9.76729e-05	6.51152e-05	8.95335e-05	0.00013023	0.000113952	0.000122091	1.15918	1.14901	1.14371	1.19674	1.07502	1.13947	8.42601e-05	5.66707e-05	7.82831e-05	0.000108821	0.000105999	0.000107147	-9.3816	-9.77825	-9.45518	-9.12581	-9.15208	-9.14131	0.0309126	-9.53834	-9.13973	1.04361
IPI00012069 (+2)	NAD	30869	22	31	26	15	6	13	0.000712689	0.00100424	0.000842269	0.000485924	0.00019437	0.000421134	1.15918	1.14901	1.14371	1.19674	1.07502	1.13947	0.00061482	0.000874008	0.000736433	0.000406038	0.000180805	0.000369587	-7.39418	-7.04242	-7.21369	-7.80906	-8.61809	-7.90312	0.031384	-7.21676	-8.11009	0.88985
IPI00396378	Isoform B1 of Heterogeneous nuclear ribonucleoproteins A2/B1	37430.3	126	134	136	118	111	101	0.00336626	0.00357999	0.00363342	0.00315253	0.00296551	0.00269835	1.15918	1.14901	1.14371	1.19674	1.07502	1.13947	0.00290399	0.00311571	0.00317686	0.00263425	0.00275855	0.00236807	-5.84167	-5.7713	-5.75186	-5.93916	-5.89305	-6.04568	0.0316884	-5.78828	-5.95929	0.971302
IPI00009841 (+1)	CDNA FLJ31747 fis, clone NT2RI2007377, highly similar to RNA-BINDING PROTEIN EWS	68965.8	9	13	13	17	17	18	0.000130499	0.000188499	0.000188499	0.000246499	0.000246499	0.000260999	1.15918	1.14901	1.14371	1.19674	1.07502	1.13947	0.000112579	0.000164054	0.000164813	0.000205975	0.000229296	0.000229053	-9.09186	-8.71532	-8.7107	-8.48776	-8.3805	-8.38156	0.032233	-8.83929	-8.4166	1.05022
IPI00029111	DPYSL3 protein	73911.1	3	3	3	5	9	5	4.05893e-05	4.05893e-05	4.05893e-05	6.76488e-05	0.000121768	6.76488e-05	1.15918	1.14901	1.14371	1.19674	1.07502	1.13947	3.50154e-05	3.53255e-05	3.5489e-05	5.65274e-05	0.00011327	5.93686e-05	-10.2597	-10.2509	-10.2463	-9.78079	-9.08574	-9.73175	0.032515	-10.2523	-9.53276	1.07548
IPI00240675 (+1)	programmed cell death 4 isoform 2	50577.4	5	10	8	31	12	28	9.88584e-05	0.000197717	0.000158173	0.000612922	0.00023726	0.000553607	1.15918	1.14901	1.14371	1.19674	1.07502	1.13947	8.52828e-05	0.000172076	0.000138298	0.000512158	0.000220702	0.000485845	-9.36954	-8.66758	-8.8861	-7.57688	-8.4187	-7.62962	0.0325208	-8.9744	-7.87506	1.1396
IPI00009032	Lupus La protein	46839	55	57	47	38	26	41	0.00117424	0.00121693	0.00100344	0.00081129	0.000555093	0.000875339	1.15918	1.14901	1.14371	1.19674	1.07502	1.13947	0.00101299	0.00105912	0.00087735	0.000677914	0.000516354	0.000768197	-6.89485	-6.85032	-7.03861	-7.29649	-7.56872	-7.17146	0.0327467	-6.92793	-7.34556	0.943145
IPI00328103	keratin 27	49822.9	61	71	55	47	27	41	0.00122434	0.00142505	0.00110391	0.000943341	0.000541919	0.000822915	1.15918	1.14901	1.14371	1.19674	1.07502	1.13947	0.00105621	0.00124024	0.000965197	0.000788256	0.0005041	0.00072219	-6.85307	-6.69245	-6.94318	-7.14569	-7.59274	-7.23322	0.0333722	-6.82957	-7.32388	0.932506
IPI00015953 (+1)	Isoform 1 of Nucleolar RNA helicase 2	87346	42	45	28	8	3	17	0.000480846	0.000515192	0.000320564	9.15898e-05	3.43462e-05	0.000194628	1.15918	1.14901	1.14371	1.19674	1.07502	1.13947	0.000414815	0.000448379	0.000280283	7.65324e-05	3.19492e-05	0.000170806	-7.78768	-7.70987	-8.17971	-9.4778	-10.3514	-8.67498	0.0334289	-7.89242	-9.50138	0.83066
IPI00011229	Cathepsin D precursor	44553	31	32	15	55	54	50	0.000695801	0.000718246	0.000336678	0.00123448	0.00121204	0.00112226	1.15918	1.14901	1.14371	1.19674	1.07502	1.13947	0.000600251	0.000625099	0.000294372	0.00103154	0.00112745	0.000984894	-7.41816	-7.3776	-8.13067	-6.87671	-6.78779	-6.92298	0.0346112	-7.64214	-6.86249	1.11361
IPI00061200	Keratin-71	57293.1	90	102	64	57	41	55	0.00157087	0.00178032	0.00111706	0.000994884	0.000715618	0.000959976	1.15918	1.14901	1.14371	1.19674	1.07502	1.13947	0.00135515	0.00154944	0.000976698	0.000831325	0.000665677	0.000842475	-6.60384	-6.46986	-6.93133	-7.09249	-7.31471	-7.07917	0.0346204	-6.66835	-7.16212	0.931057
IPI00298994 (+1)	Uncharacterized protein TLN1	271171	8	26	46	130	103	95	2.95017e-05	9.58805e-05	0.000169635	0.000479403	0.000379834	0.000350333	1.15918	1.14901	1.14371	1.19674	1.07502	1.13947	2.54504e-05	8.34462e-05	0.000148319	0.000400589	0.000353327	0.000307452	-10.5788	-9.39131	-8.81614	-7.82257	-7.94812	-8.08719	0.0351261	-9.59541	-7.95263	1.20657
IPI00017448	40S ribosomal protein S21	9111.6	15	15	16	18	22	21	0.00164625	0.00164625	0.001756	0.0019755	0.0024145	0.00230475	1.15918	1.14901	1.14371	1.19674	1.07502	1.13947	0.00142018	0.00143276	0.00153535	0.00165073	0.002246	0.00202265	-6.55697	-6.54815	-6.479	-6.40654	-6.0986	-6.20335	0.0356934	-6.52804	-6.23616	1.0468
IPI00073772	Fructose-1,6-bisphosphatase 1	36815.2	0.16	1	2	10	5	9	4.34603e-06	2.71627e-05	5.43254e-05	0.000271627	0.000135813	0.000244464	1.15918	1.14901	1.14371	1.19674	1.07502	1.13947	3.74922e-06	2.36401e-05	4.74991e-05	0.000226971	0.000126335	0.000214542	-12.494	-10.6526	-9.9548	-8.39069	-8.97657	-8.44701	0.0357319	-11.0338	-8.60475	1.28229
IPI00293655	ATP-dependent RNA helicase DDX1	82433.2	70	51	60	44	41	47	0.000849172	0.000618683	0.000727862	0.000533766	0.000497372	0.000570159	1.15918	1.14901	1.14371	1.19674	1.07502	1.13947	0.000732561	0.000538448	0.000636402	0.000446014	0.000462662	0.000500371	-7.21896	-7.52682	-7.35968	-7.71516	-7.67851	-7.60016	0.0358806	-7.36849	-7.66461	0.961365
IPI00163230	COP9 signalosome complex subunit 6	36163.5	3	2	4	5	6	6	8.29566e-05	5.53044e-05	0.000110609	0.000138261	0.000165913	0.000165913	1.15918	1.14901	1.14371	1.19674	1.07502	1.13947	7.15647e-05	4.81322e-05	9.67101e-05	0.000115531	0.000154334	0.000145605	-9.54491	-9.94156	-9.24379	-9.06597	-8.77639	-8.83461	0.036112	-9.57675	-8.89232	1.07697
IPI00641829 (+1)	Isoform 2 of Spliceosome RNA helicase BAT1	50680.2	79	70	70	124	81	135	0.00155879	0.00138121	0.00138121	0.00244671	0.00159826	0.00266376	1.15918	1.14901	1.14371	1.19674	1.07502	1.13947	0.00134474	0.00120209	0.00120765	0.00204448	0.00148672	0.00233772	-6.61156	-6.7237	-6.71908	-6.19261	-6.51118	-6.05858	0.0363909	-6.68478	-6.25413	1.06886
IPI00449049	Poly [ADP-ribose] polymerase 1	113088	87	119	145	78	62	70	0.000769314	0.00105228	0.00128219	0.00068973	0.000548247	0.000618988	1.15918	1.14901	1.14371	1.19674	1.07502	1.13947	0.000663669	0.000915814	0.00112108	0.000576338	0.000509986	0.000543224	-7.31773	-6.9957	-6.79347	-7.45882	-7.58113	-7.51799	0.0366815	-7.03563	-7.51931	0.935675
IPI00292771	Isoform 1 of Nuclear mitotic apparatus protein 1	238260	140	97	139	186	187	171	0.000587594	0.000407119	0.000583397	0.000780661	0.000784858	0.000717704	1.15918	1.14901	1.14371	1.19674	1.07502	1.13947	0.000506904	0.000354321	0.00051009	0.00065232	0.000730084	0.000629857	-7.58719	-7.94531	-7.58092	-7.33498	-7.22235	-7.37002	0.0369674	-7.70447	-7.30911	1.05409
IPI00219616 (+1)	Ribose-phosphate pyrophosphokinase 1	34834.7	13	16	14	6	1	4	0.000373191	0.000459312	0.000401898	0.000172242	2.8707e-05	0.000114828	1.15918	1.14901	1.14371	1.19674	1.07502	1.13947	0.000321943	0.000399746	0.000351397	0.000143925	2.67036e-05	0.000100773	-8.04114	-7.82468	-7.95359	-8.84622	-10.5307	-9.20264	0.0371901	-7.9398	-9.52652	0.833442
IPI00220349	Eukaryotic translation initiation factor 2C 2	96798.4	7	6	5	2	4	2	7.23152e-05	6.19845e-05	5.16537e-05	2.06615e-05	4.1323e-05	2.06615e-05	1.15918	1.14901	1.14371	1.19674	1.07502	1.13947	6.23847e-05	5.3946e-05	4.51632e-05	1.72647e-05	3.84391e-05	1.81325e-05	-9.68219	-9.82753	-10.0052	-10.9668	-10.1664	-10.9178	0.037284	-9.83832	-10.6837	0.920872
IPI00550364	Phosphoglucomutase-2	68285.7	16	17	17	23	17	20	0.00023431	0.000248954	0.000248954	0.00033682	0.000248954	0.000292887	1.15918	1.14901	1.14371	1.19674	1.07502	1.13947	0.000202134	0.000216668	0.000217672	0.000281447	0.00023158	0.000257038	-8.50658	-8.43714	-8.43252	-8.17557	-8.37059	-8.26629	0.0373035	-8.45875	-8.27081	1.02272
IPI00788907	Isoform 1 of Phosphoglycerate mutase family member 5 precursor	32005.2	7	9	8	2	5	3	0.000218714	0.000281204	0.000249959	6.24898e-05	0.000156225	9.37348e-05	1.15918	1.14901	1.14371	1.19674	1.07502	1.13947	0.00018868	0.000244736	0.000218551	5.22165e-05	0.000145322	8.22616e-05	-8.57546	-8.31533	-8.42849	-9.86011	-8.83656	-9.40561	0.0385385	-8.43976	-9.36743	0.900969
IPI00004860	Isoform Complexed of Arginyl-tRNA synthetase, cytoplasmic	75382	22	30	20	36	54	39	0.000291847	0.000397973	0.000265315	0.000477568	0.000716351	0.000517365	1.15918	1.14901	1.14371	1.19674	1.07502	1.13947	0.00025177	0.000346362	0.000231977	0.000399055	0.000666359	0.000454039	-8.287	-7.96803	-8.36887	-7.82641	-7.31368	-7.69733	0.0388311	-8.20797	-7.61247	1.07823
IPI00384444	Keratin, type I cytoskeletal 14	51622.6	842	906	715	564	491	689	0.0163107	0.0175505	0.0138505	0.0109254	0.00951134	0.0133469	1.15918	1.14901	1.14371	1.19674	1.07502	1.13947	0.0140709	0.0152744	0.0121101	0.0091293	0.00884756	0.0117132	-4.26365	-4.18158	-4.41371	-4.69627	-4.72761	-4.44704	0.0392639	-4.28631	-4.62364	0.927043
IPI00015954	GTP-binding protein SAR1a	22367.8	8	4	15	3	1	2	0.000357657	0.000178828	0.000670607	0.000134121	4.47071e-05	8.94142e-05	1.15918	1.14901	1.14371	1.19674	1.07502	1.13947	0.000308542	0.000155637	0.000586341	0.000112072	4.15871e-05	7.84699e-05	-8.08365	-8.76798	-7.44161	-9.09637	-10.0877	-9.4528	0.0393793	-8.09775	-9.54563	0.84832
IPI00021840	40S ribosomal protein S6	28681.7	57	59	65	56	49	49	0.00198733	0.00205706	0.00226625	0.00195246	0.00170841	0.00170841	1.15918	1.14901	1.14371	1.19674	1.07502	1.13947	0.00171442	0.00179029	0.00198149	0.00163148	0.00158918	0.0014993	-6.36868	-6.32538	-6.22391	-6.41827	-6.44454	-6.50276	0.0397122	-6.30599	-6.45519	0.976887
IPI00396321	Leucine-rich repeat-containing protein 59	34931.4	13	23	20	9	11	10	0.000372158	0.000658433	0.000572551	0.000257648	0.000314903	0.000286275	1.15918	1.14901	1.14371	1.19674	1.07502	1.13947	0.000321052	0.000573044	0.000500606	0.000215291	0.000292926	0.000251235	-8.04391	-7.46455	-7.59969	-8.44352	-8.13559	-8.28912	0.0403766	-7.70272	-8.28941	0.929223
IPI00293464 (+1)	DNA damage-binding protein 1	126970	144	119	162	193	178	244	0.00113412	0.000937228	0.00127589	0.00152004	0.0014019	0.00192171	1.15918	1.14901	1.14371	1.19674	1.07502	1.13947	0.000978383	0.000815683	0.00111557	0.00127015	0.00130407	0.00168649	-6.92961	-7.11149	-6.79839	-6.66862	-6.64227	-6.3851	0.0409526	-6.9465	-6.56533	1.05806
IPI00294911	Succinate dehydrogenase [ubiquinone] iron-sulfur subunit, mitochondrial precursor	31631	3	2	2	4	3	5	9.48437e-05	6.32291e-05	6.32291e-05	0.000126458	9.48437e-05	0.000158073	1.15918	1.14901	1.14371	1.19674	1.07502	1.13947	8.18194e-05	5.50292e-05	5.5284e-05	0.000105668	8.82247e-05	0.000138725	-9.411	-9.80765	-9.80303	-9.1552	-9.33562	-8.88302	0.041821	-9.67389	-9.12462	1.0602
IPI00307200	Switch-associated protein 70	68999.3	13	11	17	20	18	21	0.000188408	0.000159422	0.000246379	0.000289858	0.000260872	0.000304351	1.15918	1.14901	1.14371	1.19674	1.07502	1.13947	0.000162535	0.000138747	0.00021542	0.000242205	0.000242666	0.000267098	-8.72462	-8.88286	-8.44292	-8.32572	-8.32382	-8.22789	0.0420719	-8.68346	-8.29248	1.04715
IPI00071509 (+1)	Isoform 2 of Plakophilin-1	82862.7	37	37	41	63	69	45	0.000446522	0.000446522	0.000494794	0.000760294	0.000832703	0.000543067	1.15918	1.14901	1.14371	1.19674	1.07502	1.13947	0.000385204	0.000388614	0.000432621	0.000635302	0.00077459	0.000476595	-7.86174	-7.85292	-7.74565	-7.36141	-7.16318	-7.64884	0.042334	-7.8201	-7.39114	1.05804
IPI00216951	Aspartyl-tRNA synthetase, cytoplasmic	57136.7	101	74	129	175	157	147	0.00176769	0.00129514	0.00225774	0.00306283	0.0027478	0.00257278	1.15918	1.14901	1.14371	1.19674	1.07502	1.13947	0.00152495	0.00112718	0.00197404	0.0025593	0.00255603	0.00225787	-6.4858	-6.78804	-6.22767	-5.96802	-5.9693	-6.09333	0.0426994	-6.5005	-6.01022	1.08158
IPI00645078	Ubiquitin-activating enzyme E1	117850	171	127	154	191	191	231	0.00145099	0.00107764	0.00130674	0.0016207	0.0016207	0.00196011	1.15918	1.14901	1.14371	1.19674	1.07502	1.13947	0.00125174	0.000937884	0.00114254	0.00135426	0.00150759	0.0017202	-6.68322	-6.97188	-6.7745	-6.6045	-6.49724	-6.36532	0.043073	-6.80987	-6.48902	1.04944
IPI00016801	Glutamate dehydrogenase 1, mitochondrial precursor	61399.7	80	61	66	108	77	117	0.00130294	0.00099349	0.00107492	0.00175897	0.00125408	0.00190555	1.15918	1.14901	1.14371	1.19674	1.07502	1.13947	0.00112401	0.000864649	0.000939853	0.00146979	0.00116656	0.00167231	-6.79085	-7.05319	-6.96979	-6.52263	-6.7537	-6.39355	0.0433672	-6.93794	-6.55663	1.05816
IPI00015944	Echinoderm microtubule-associated protein-like 2	70677.3	13	11	30	36	49	44	0.000183935	0.000155637	0.000424464	0.000509357	0.000693292	0.000622548	1.15918	1.14901	1.14371	1.19674	1.07502	1.13947	0.000158676	0.000135453	0.000371128	0.000425619	0.000644908	0.000546348	-8.74865	-8.90689	-7.89896	-7.76197	-7.3464	-7.51225	0.043444	-8.51816	-7.54021	1.1297
IPI00019912	Peroxisomal multifunctional enzyme type 2	79688.5	12	17	15	27	17	24	0.000150586	0.000213331	0.000188233	0.000338819	0.000213331	0.000301173	1.15918	1.14901	1.14371	1.19674	1.07502	1.13947	0.000129907	0.000185665	0.00016458	0.000283117	0.000198443	0.000264309	-8.94869	-8.59157	-8.71211	-8.16965	-8.52501	-8.23839	0.0436931	-8.75079	-8.31102	1.05291
IPI00023048	Elongation factor 1-delta	31121.9	65	75	75	65	41	47	0.00208856	0.00240988	0.00240988	0.00208856	0.0013174	0.00151019	1.15918	1.14901	1.14371	1.19674	1.07502	1.13947	0.00180175	0.00209735	0.00210706	0.0017452	0.00122546	0.00132534	-6.31899	-6.16708	-6.16246	-6.35088	-6.70444	-6.62608	0.0443132	-6.21618	-6.56047	0.94752
IPI00024719	Histone acetyltransferase type B catalytic subunit	49514.3	5	7	6	13	7	11	0.000100981	0.000141373	0.000121177	0.00026255	0.000141373	0.000222158	1.15918	1.14901	1.14371	1.19674	1.07502	1.13947	8.71139e-05	0.000123039	0.000105951	0.000219387	0.000131507	0.000194966	-9.34829	-9.00301	-9.15254	-8.42467	-8.93645	-8.54269	0.0443257	-9.16795	-8.6346	1.06177
IPI00147874	Sialic acid synthase	40307.9	19	26	17	15	9	13	0.000471372	0.000645035	0.000421754	0.000372135	0.000223281	0.000322517	1.15918	1.14901	1.14371	1.19674	1.07502	1.13947	0.000406641	0.000561383	0.000368758	0.000310956	0.000207699	0.000283041	-7.80758	-7.48511	-7.90537	-8.07586	-8.47942	-8.16992	0.044472	-7.73269	-8.24173	0.938235
IPI00412880 (+1)	Isoform 1 of Histone-arginine methyltransferase CARM1	63460.3	1	3	6	12	13	11	1.57579e-05	4.72736e-05	9.45473e-05	0.000189095	0.000204852	0.000173337	1.15918	1.14901	1.14371	1.19674	1.07502	1.13947	1.3594e-05	4.11429e-05	8.26669e-05	0.000158007	0.000190556	0.00015212	-11.2059	-10.0985	-9.40069	-8.75287	-8.56556	-8.79084	0.0445835	-10.235	-8.70309	1.17602
IPI00011692	Involucrin	68464.5	24	8	36	77	106	57	0.000350547	0.000116849	0.00052582	0.00112467	0.00154825	0.000832548	1.15918	1.14901	1.14371	1.19674	1.07502	1.13947	0.000302408	0.000101695	0.000459748	0.000939775	0.0014402	0.000730644	-8.10373	-9.19353	-7.68483	-6.96987	-6.54297	-7.22158	0.0449359	-8.32736	-6.91148	1.20486
IPI00152441 (+1)	Isoform 1 of Minor histocompatibility antigen H13	41490.9	50	30	57	26	25	22	0.00120508	0.00072305	0.0013738	0.000626643	0.000602542	0.000530237	1.15918	1.14901	1.14371	1.19674	1.07502	1.13947	0.0010396	0.000629281	0.00120117	0.000523623	0.000560492	0.000465336	-6.86892	-7.37093	-6.72446	-7.55474	-7.4867	-7.67275	0.0455119	-6.9881	-7.5714	0.922961
IPI00019407	Sterol-4-alpha-carboxylate 3-dehydrogenase, decarboxylating	41900.8	6	7	10	5	4	5	0.000143195	0.000167061	0.000238659	0.000119329	9.54636e-05	0.000119329	1.15918	1.14901	1.14371	1.19674	1.07502	1.13947	0.000123531	0.000145396	0.00020867	9.97117e-05	8.88014e-05	0.000104723	-8.99902	-8.83605	-8.47476	-9.21323	-9.32911	-9.16419	0.0456499	-8.76994	-9.23551	0.949589
IPI00028091	Actin-related protein 3	47371.9	17	17	13	35	21	21	0.000358863	0.000358863	0.000274424	0.000738835	0.000443301	0.000443301	1.15918	1.14901	1.14371	1.19674	1.07502	1.13947	0.000309582	0.000312323	0.000239941	0.00061737	0.000412364	0.000389041	-8.08029	-8.07147	-8.33512	-7.39004	-7.7936	-7.85183	0.0457937	-8.16229	-7.67849	1.06301
IPI00025273	Isoform Long of Trifunctional purine biosynthetic protein adenosine-3	107768	34	30	24	44	46	36	0.000315491	0.000278375	0.0002227	0.000408283	0.000426841	0.00033405	1.15918	1.14901	1.14371	1.19674	1.07502	1.13947	0.000272167	0.000242274	0.000194716	0.000341161	0.000397053	0.000293162	-8.20909	-8.32544	-8.54397	-7.98316	-7.83144	-8.13479	0.0458711	-8.3595	-7.98313	1.04715
IPI00019178	Phosphoserine phosphatase	25008.1	8	12	15	5	6	7	0.000319896	0.000479845	0.000599806	0.000199935	0.000239922	0.000279909	1.15918	1.14901	1.14371	1.19674	1.07502	1.13947	0.000275967	0.000417616	0.000524437	0.000167066	0.000223179	0.000245648	-8.19523	-7.78095	-7.55319	-8.69712	-8.40754	-8.31161	0.046451	-7.84312	-8.47209	0.92576
IPI00029629	Tripartite motif-containing protein 25	70989.2	16	11	14	20	31	21	0.000225386	0.000154953	0.000197213	0.000281733	0.000436686	0.00029582	1.15918	1.14901	1.14371	1.19674	1.07502	1.13947	0.000194436	0.000134858	0.000172432	0.000235416	0.000406211	0.000259611	-8.54541	-8.91129	-8.66551	-8.35416	-7.80864	-8.25633	0.0465919	-8.7074	-8.13971	1.06974
IPI00001580	Isoform 1 of FYVE and coiled-coil domain-containing protein 1	166955	0.16	1	3	11	20	6	9.58342e-07	5.98964e-06	1.79689e-05	6.5886e-05	0.000119793	3.59378e-05	1.15918	1.14901	1.14371	1.19674	1.07502	1.13947	8.26739e-07	5.21287e-06	1.5711e-05	5.50544e-05	0.000111433	3.1539e-05	-14.0058	-12.1644	-11.0611	-9.80719	-9.10209	-10.3643	0.0467677	-12.4104	-9.75785	1.27184
IPI00328318 (+1)	Uncharacterized protein AGL (Fragment)	175081	10	21	5	33	37	30	5.71164e-05	0.000119944	2.85582e-05	0.000188484	0.000211331	0.000171349	1.15918	1.14901	1.14371	1.19674	1.07502	1.13947	4.9273e-05	0.000104389	2.49697e-05	0.000157497	0.000196582	0.000150376	-9.91814	-9.16738	-10.5978	-8.7561	-8.53443	-8.80237	0.0468318	-9.89446	-8.69764	1.1376
IPI00007047	Protein S100-A8	10835	28	11	12	35	35	36	0.00258422	0.00101523	0.00110752	0.00323027	0.00323027	0.00332257	1.15918	1.14901	1.14371	1.19674	1.07502	1.13947	0.00222934	0.000883568	0.000968355	0.00269922	0.00300484	0.00291588	-6.10605	-7.03154	-6.93991	-5.91479	-5.80753	-5.83758	0.047166	-6.6925	-5.8533	1.14337
IPI00414676	Heat shock protein HSP 90-beta	83267.3	761	715	776	718	600	692	0.00913924	0.0085868	0.00931938	0.00862283	0.00720571	0.00831059	1.15918	1.14901	1.14371	1.19674	1.07502	1.13947	0.00788421	0.00747322	0.00814835	0.00720524	0.00670284	0.00729337	-4.84289	-4.89643	-4.80994	-4.93295	-5.00522	-4.92079	0.0472934	-4.84975	-4.95299	0.979157
IPI00384051 (+1)	Proteasome activator complex subunit 2	27362.3	33	26	35	50	47	37	0.00120604	0.000950213	0.00127913	0.00182733	0.00171769	0.00135223	1.15918	1.14901	1.14371	1.19674	1.07502	1.13947	0.00104042	0.000826984	0.0011184	0.00152692	0.00159782	0.00118671	-6.86813	-7.09773	-6.79585	-6.4845	-6.43912	-6.73657	0.0473762	-6.92057	-6.5534	1.05603
IPI00018349	DNA replication licensing factor MCM4	96560.6	13	17	24	40	40	25	0.00013463	0.000176055	0.000248549	0.000414248	0.000414248	0.000258905	1.15918	1.14901	1.14371	1.19674	1.07502	1.13947	0.000116143	0.000153223	0.000217317	0.000346145	0.000385338	0.000227215	-9.06069	-8.78361	-8.43415	-7.96865	-7.86139	-8.38962	0.0473896	-8.75949	-8.07322	1.08501
IPI00033130 (+2)	SUMO-activating enzyme subunit 1	38450.1	3	5	5	8	6	7	7.80232e-05	0.000130039	0.000130039	0.000208062	0.000156046	0.000182054	1.15918	1.14901	1.14371	1.19674	1.07502	1.13947	6.73088e-05	0.000113175	0.000113699	0.000173857	0.000145156	0.000159771	-9.60622	-9.08658	-9.08196	-8.65728	-8.8377	-8.74177	0.0476993	-9.25825	-8.74558	1.05862
IPI00007702	Heat shock-related 70 kDa protein 2	70023	5	2	3	8	6	6	7.14051e-05	2.8562e-05	4.28431e-05	0.000114248	8.56861e-05	8.56861e-05	1.15918	1.14901	1.14371	1.19674	1.07502	1.13947	6.15995e-05	2.4858e-05	3.74596e-05	9.54658e-05	7.97063e-05	7.51981e-05	-9.69486	-10.6023	-10.1922	-9.25674	-9.43716	-9.49538	0.0478995	-10.1631	-9.39643	1.0816
IPI00216318 (+1)	Isoform Long of 14-3-3 protein beta/alpha	28083.1	51	30	28	55	62	65	0.00181604	0.00106826	0.000997041	0.00195847	0.00220773	0.00231456	1.15918	1.14901	1.14371	1.19674	1.07502	1.13947	0.00156665	0.00092972	0.000871757	0.0016365	0.00205366	0.00203126	-6.45881	-6.98063	-7.045	-6.4152	-6.18813	-6.1991	0.0484931	-6.82815	-6.26748	1.08946
IPI00219153	60S ribosomal protein L22	14787.3	22	25	20	14	18	13	0.00148776	0.00169064	0.00135251	0.000946758	0.00121726	0.000879133	1.15918	1.14901	1.14371	1.19674	1.07502	1.13947	0.00128346	0.00147139	0.00118256	0.000791111	0.00113231	0.000771527	-6.6582	-6.52155	-6.74007	-7.14207	-6.7835	-7.16714	0.0485303	-6.63994	-7.0309	0.944394
IPI00027462	Protein S100-A9	13242.3	26	13	15	27	40	42	0.00196341	0.000981703	0.00113273	0.00203892	0.00302062	0.00317165	1.15918	1.14901	1.14371	1.19674	1.07502	1.13947	0.00169378	0.00085439	0.000990399	0.00170372	0.00280982	0.00278344	-6.38079	-7.06512	-6.9174	-6.37494	-5.87463	-5.88407	0.048878	-6.78777	-6.04455	1.12296
IPI00026167	NHP2-like protein 1	14173.8	12	6	8	5	4	5	0.000846633	0.000423316	0.000564422	0.000352764	0.000282211	0.000352764	1.15918	1.14901	1.14371	1.19674	1.07502	1.13947	0.00073037	0.000368418	0.000493499	0.000294769	0.000262516	0.000309585	-7.22196	-7.90629	-7.61399	-8.12932	-8.2452	-8.08028	0.0490257	-7.58075	-8.1516	0.929971
IPI00293260 (+1)	Isoform 1 of DnaJ homolog subfamily C member 10 precursor	91082.4	6	6	9	1	2	4	6.58744e-05	6.58744e-05	9.88116e-05	1.09791e-05	2.19581e-05	4.39163e-05	1.15918	1.14901	1.14371	1.19674	1.07502	1.13947	5.68283e-05	5.73314e-05	8.63954e-05	9.17411e-06	2.04257e-05	3.85409e-05	-9.77548	-9.76666	-9.35658	-11.5991	-10.7987	-10.1638	0.0493206	-9.6329	-10.8539	0.887508
IPI00012382	U1 small nuclear ribonucleoprotein A	31280.5	12	14	19	10	10	9	0.000383626	0.000447563	0.000607407	0.000319688	0.000319688	0.000287719	1.15918	1.14901	1.14371	1.19674	1.07502	1.13947	0.000330945	0.000389521	0.000531083	0.000267131	0.000297378	0.000252502	-8.01356	-7.85059	-7.54059	-8.22777	-8.12051	-8.28409	0.0494167	-7.80158	-8.21079	0.950162
IPI00012750 (+1)	40S ribosomal protein S25	13373	23	29	25	20	18	22	0.00171988	0.00216855	0.00186944	0.00149555	0.001346	0.00164511	1.15918	1.14901	1.14371	1.19674	1.07502	1.13947	0.0014837	0.00188732	0.00163453	0.00124968	0.00125206	0.00144374	-6.51321	-6.2726	-6.4164	-6.68487	-6.68296	-6.54052	0.0498419	-6.40074	-6.63612	0.964531
IPI00025796	NADH dehydrogenase [ubiquinone] iron-sulfur protein 3, mitochondrial precursor	30241.7	9	10	12	9	6	6	0.000297602	0.000330669	0.000396803	0.000297602	0.000198402	0.000198402	1.15918	1.14901	1.14371	1.19674	1.07502	1.13947	0.000256735	0.000287786	0.000346942	0.000248677	0.000184555	0.000174117	-8.26747	-8.15329	-7.96635	-8.29936	-8.59756	-8.65578	0.0511136	-8.12904	-8.51757	0.954385
IPI00031169	Ras-related protein Rab-2A	23546.2	18	20	20	14	6	12	0.000764455	0.000849394	0.000849394	0.000594576	0.000254818	0.000509636	1.15918	1.14901	1.14371	1.19674	1.07502	1.13947	0.000659477	0.00073924	0.000742663	0.000496828	0.000237035	0.000447257	-7.32406	-7.20989	-7.20527	-7.60727	-8.3473	-7.71238	0.051834	-7.24641	-7.88898	0.918548
IPI00168262	Glycosyltransferase 25 domain-containing protein 1	71637.7	17	19	18	21	27	31	0.000237305	0.000265223	0.000251264	0.000293142	0.000376897	0.000432733	1.15918	1.14901	1.14371	1.19674	1.07502	1.13947	0.000204718	0.000230828	0.000219692	0.000244949	0.000350594	0.000379766	-8.49388	-8.37384	-8.42329	-8.31446	-7.95588	-7.87595	0.051909	-8.43033	-8.04877	1.04741
IPI00643041 (+1)	GTP-binding nuclear protein Ran	24423.1	54	33	45	67	57	66	0.00221102	0.00135118	0.00184252	0.0027433	0.00233386	0.00270236	1.15918	1.14901	1.14371	1.19674	1.07502	1.13947	0.0019074	0.00117595	0.00161099	0.00229231	0.00217098	0.00237159	-6.26202	-6.74568	-6.4309	-6.0782	-6.13258	-6.04419	0.0519534	-6.47953	-6.08499	1.06484
IPI00006482	Isoform Long of Sodium/potassium-transporting ATPase subunit alpha-1 precursor	112900	165	108	164	198	217	234	0.00146148	0.000956603	0.00145262	0.00175377	0.00192206	0.00207264	1.15918	1.14901	1.14371	1.19674	1.07502	1.13947	0.00126078	0.000832545	0.00127009	0.00146545	0.00178793	0.00181895	-6.67602	-7.09102	-6.66867	-6.52559	-6.3267	-6.3095	0.0527325	-6.8119	-6.38726	1.06648
IPI00018206	Aspartate aminotransferase, mitochondrial precursor	47476.6	53	64	47	42	27	41	0.00111634	0.00134803	0.000989961	0.000884646	0.000568701	0.000863583	1.15918	1.14901	1.14371	1.19674	1.07502	1.13947	0.00096304	0.00117321	0.000865567	0.00073921	0.000529013	0.00075788	-6.94542	-6.74801	-7.05213	-7.20993	-7.5445	-7.18499	0.0528617	-6.91518	-7.31314	0.945584
IPI00011770	NADH dehydrogenase [ubiquinone] 1 alpha subcomplex subunit 4	9370.4	7	5	6	3	3	1	0.000747033	0.000533595	0.000640314	0.000320157	0.000320157	0.000106719	1.15918	1.14901	1.14371	1.19674	1.07502	1.13947	0.000644448	0.000464395	0.000559855	0.000267523	0.000297814	9.36566e-05	-7.34712	-7.67477	-7.48783	-8.2263	-8.11904	-9.27588	0.0528821	-7.50324	-8.54041	0.878558
IPI00013214	DNA replication licensing factor MCM3	90982.6	19	24	36	53	68	38	0.000208831	0.000263787	0.00039568	0.000582529	0.000747396	0.000417662	1.15918	1.14901	1.14371	1.19674	1.07502	1.13947	0.000180154	0.000229577	0.000345961	0.000486761	0.000695236	0.00036654	-8.6217	-8.37927	-7.96919	-7.62774	-7.27126	-7.9114	0.0535229	-8.32339	-7.60347	1.09468
IPI00221091	40S ribosomal protein S15a	14840	33	30	26	24	23	18	0.00222372	0.00202156	0.00175202	0.00161725	0.00154987	0.00121294	1.15918	1.14901	1.14371	1.19674	1.07502	1.13947	0.00191835	0.0017594	0.00153187	0.00135137	0.0014417	0.00106447	-6.25629	-6.34279	-6.48127	-6.60663	-6.54193	-6.84527	0.0545868	-6.36011	-6.66461	0.954311
IPI00304232	WD repeat-containing protein 12	47708.5	13	7	7	1	3	4	0.000272488	0.000146724	0.000146724	2.09606e-05	6.28819e-05	8.38425e-05	1.15918	1.14901	1.14371	1.19674	1.07502	1.13947	0.000235069	0.000127696	0.000128288	1.75147e-05	5.84935e-05	7.35801e-05	-8.35563	-8.96586	-8.96124	-10.9525	-9.7466	-9.51714	0.0551883	-8.76091	-10.0721	0.869822
IPI00026089	Splicing factor 3B subunit 1	145820	21	18	23	7	12	14	0.000144013	0.00012344	0.000157728	4.80043e-05	8.22931e-05	9.60086e-05	1.15918	1.14901	1.14371	1.19674	1.07502	1.13947	0.000124237	0.000107431	0.000137909	4.01124e-05	7.655e-05	8.42571e-05	-8.99332	-9.13866	-8.88892	-10.1238	-9.47757	-9.38164	0.0552313	-9.00697	-9.66101	0.932301
IPI00549189	Thimet oligopeptidase	78840.6	25	26	33	41	32	35	0.000317096	0.000329779	0.000418566	0.000520037	0.000405882	0.000443934	1.15918	1.14901	1.14371	1.19674	1.07502	1.13947	0.000273551	0.000287012	0.000365971	0.000434543	0.000377557	0.000389596	-8.20402	-8.15599	-7.91296	-7.74122	-7.88179	-7.8504	0.0555485	-8.09099	-7.82447	1.03406
IPI00418313 (+1)	Isoform 4 of Interleukin enhancer-binding factor 3	95808.4	108	109	105	70	78	95	0.00112725	0.00113769	0.00109594	0.000730625	0.000814125	0.000991562	1.15918	1.14901	1.14371	1.19674	1.07502	1.13947	0.000972452	0.000990146	0.000958226	0.00061051	0.000757309	0.000870195	-6.93569	-6.91766	-6.95043	-7.40122	-7.18574	-7.04679	0.0556893	-6.93459	-7.21125	0.961635
IPI00294834 (+1)	Uncharacterized protein ASPH	86005.8	9	8	8	6	7	5	0.000104644	9.3017e-05	9.3017e-05	6.97627e-05	8.13899e-05	5.81356e-05	1.15918	1.14901	1.14371	1.19674	1.07502	1.13947	9.0274e-05	8.0954e-05	8.13289e-05	5.82937e-05	7.57098e-05	5.10198e-05	-9.31266	-9.42163	-9.41701	-9.75002	-9.4886	-9.8833	0.0559132	-9.38377	-9.70731	0.966671
IPI00001636	Ataxin-10	53490.8	2	1	0.16	5	5	5	3.73896e-05	1.86948e-05	2.99117e-06	9.3474e-05	9.3474e-05	9.3474e-05	1.15918	1.14901	1.14371	1.19674	1.07502	1.13947	3.22551e-05	1.62704e-05	2.61531e-06	7.81069e-05	8.69507e-05	8.20328e-05	-10.3418	-11.0262	-12.8541	-9.45743	-9.35017	-9.40839	0.0559461	-11.4074	-9.40533	1.21286
IPI00013495 (+1)	Isoform 2 of ATP-binding cassette sub-family F member 1	91682.6	17	13	18	10	7	3	0.000185422	0.000141794	0.00019633	0.000109072	7.63504e-05	3.27216e-05	1.15918	1.14901	1.14371	1.19674	1.07502	1.13947	0.00015996	0.000123405	0.00017166	9.11405e-05	7.1022e-05	2.87164e-05	-8.74059	-9.00004	-8.67	-9.30311	-9.55252	-10.458	0.0568859	-8.80354	-9.77122	0.900966
IPI00003217	Proteasome subunit beta type-7 precursor	29965.9	14	14	17	11	12	12	0.000467198	0.000467198	0.000567312	0.000367084	0.000400455	0.000400455	1.15918	1.14901	1.14371	1.19674	1.07502	1.13947	0.000403041	0.000406609	0.000496026	0.000306735	0.000372508	0.000351439	-7.81647	-7.80766	-7.60888	-8.08953	-7.89525	-7.95347	0.0573596	-7.74434	-7.97942	0.970539
IPI00307155	Rho-associated protein kinase 2	160919	1	0.16	3	15	22	4	6.21431e-06	9.9429e-07	1.86429e-05	9.32147e-05	0.000136715	2.48573e-05	1.15918	1.14901	1.14371	1.19674	1.07502	1.13947	5.36094e-06	8.65345e-07	1.63003e-05	7.78902e-05	0.000127174	2.18147e-05	-12.1364	-13.9601	-11.0243	-9.46021	-8.96996	-10.7329	0.0574843	-12.3736	-9.72103	1.27287
IPI00024934	Methylmalonyl-CoA mutase, mitochondrial precursor	83122.6	0.16	3	2	9	14	12	1.92487e-06	3.60913e-05	2.40608e-05	0.000108274	0.000168426	0.000144365	1.15918	1.14901	1.14371	1.19674	1.07502	1.13947	1.66054e-06	3.14107e-05	2.10375e-05	9.04736e-05	0.000156672	0.000126695	-13.3084	-10.3684	-10.7692	-9.31045	-8.76136	-8.97373	0.0575603	-11.482	-9.01518	1.27363
IPI00027547 (+1)	Dermcidin precursor	11284.1	61	88	66	57	48	50	0.00540584	0.00779858	0.00584894	0.00505136	0.00425377	0.00443101	1.15918	1.14901	1.14371	1.19674	1.07502	1.13947	0.00466349	0.00678722	0.00511399	0.00422091	0.00395691	0.00388866	-5.36799	-4.99271	-5.27578	-5.4677	-5.53229	-5.54969	0.0580282	-5.21216	-5.51656	0.94482
IPI00014537 (+1)	Isoform 1 of Calumenin precursor	37107.7	16	14	16	13	13	11	0.000431177	0.00037728	0.000431177	0.000350332	0.000350332	0.000296434	1.15918	1.14901	1.14371	1.19674	1.07502	1.13947	0.000371967	0.000328352	0.000376997	0.000292737	0.000325883	0.000260151	-7.89671	-8.02142	-7.88327	-8.13624	-8.02897	-8.25425	0.0585854	-7.9338	-8.13982	0.97469
IPI00010182	Isoform a 1 of Acyl-CoA-binding protein	10044.8	10	14	13	20	23	15	0.00099554	0.00139376	0.0012942	0.00199108	0.00228974	0.00149331	1.15918	1.14901	1.14371	1.19674	1.07502	1.13947	0.000858829	0.00121301	0.00113158	0.00166375	0.00212995	0.00131053	-7.05994	-6.71465	-6.78414	-6.39868	-6.15166	-6.63733	0.0597226	-6.85291	-6.39589	1.07146
IPI00006211	Isoform 1 of Vesicle-associated membrane protein-associated protein B/C	27228.7	27	29	23	23	16	21	0.000991601	0.00106505	0.000844697	0.000844697	0.000587615	0.000771245	1.15918	1.14901	1.14371	1.19674	1.07502	1.13947	0.000855431	0.000926931	0.000738556	0.000705829	0.000546607	0.000676844	-7.06391	-6.98363	-7.21081	-7.25614	-7.51178	-7.29807	0.0598098	-7.08612	-7.35533	0.963399
IPI00163187 (+1)	Fascin	54530.3	138	86	91	154	168	142	0.0025307	0.0015771	0.0016688	0.00282412	0.00308086	0.00260406	1.15918	1.14901	1.14371	1.19674	1.07502	1.13947	0.00218318	0.00137258	0.0014591	0.00235983	0.00286585	0.00228532	-6.12697	-6.59107	-6.52993	-6.04916	-5.85489	-6.08125	0.0600152	-6.41599	-5.9951	1.07021
IPI00011654	Tubulin beta chain	49670.6	82	77	83	70	71	61	0.00165088	0.00155021	0.00167101	0.00140928	0.00142942	0.00122809	1.15918	1.14901	1.14371	1.19674	1.07502	1.13947	0.00142417	0.00134917	0.00146104	0.0011776	0.00132966	0.00107777	-6.55416	-6.60826	-6.52861	-6.74428	-6.62283	-6.83286	0.0600501	-6.56368	-6.73332	0.974805
IPI00022793	Trifunctional enzyme beta subunit, mitochondrial precursor	51397.1	32	18	11	53	33	43	0.000622603	0.000350214	0.00021402	0.00103119	0.00064206	0.000836623	1.15918	1.14901	1.14371	1.19674	1.07502	1.13947	0.000537105	0.000304797	0.000187127	0.00086166	0.000597252	0.00073422	-7.52932	-8.09587	-8.58372	-7.05665	-7.42317	-7.2167	0.0603063	-8.06964	-7.23217	1.1158
IPI00006252 (+1)	Multisynthetase complex auxiliary component p43	34353	15	11	10	10	5	6	0.000436643	0.000320205	0.000291095	0.000291095	0.000145548	0.000174657	1.15918	1.14901	1.14371	1.19674	1.07502	1.13947	0.000376682	0.000278679	0.000254518	0.000243239	0.00013539	0.000153279	-7.88411	-8.18545	-8.27614	-8.32146	-8.90735	-8.78325	0.0603579	-8.11523	-8.67069	0.935939
IPI00008274 (+1)	Adenylyl cyclase-associated protein 1	51855.5	94	77	84	115	88	101	0.00181273	0.0014849	0.00161989	0.0022177	0.00169702	0.00194772	1.15918	1.14901	1.14371	1.19674	1.07502	1.13947	0.0015638	0.00129233	0.00141634	0.00185311	0.00157859	0.00170932	-6.46064	-6.65131	-6.55968	-6.29089	-6.45122	-6.37166	0.0609866	-6.55721	-6.37126	1.02919
IPI00031522	Trifunctional enzyme subunit alpha, mitochondrial precursor	83001.9	63	55	69	79	81	121	0.000759019	0.000662635	0.000831306	0.000951785	0.000975881	0.0014578	1.15918	1.14901	1.14371	1.19674	1.07502	1.13947	0.000654788	0.000576701	0.000726848	0.000795312	0.000907776	0.00127936	-7.3312	-7.45819	-7.22679	-7.13678	-7.00451	-6.66139	0.0612007	-7.33873	-6.93423	1.05833
IPI00306689	Glutamine-dependent NAD	79295.1	3	7	3	10	15	7	3.78334e-05	8.82778e-05	3.78334e-05	0.000126111	0.000189167	8.82778e-05	1.15918	1.14901	1.14371	1.19674	1.07502	1.13947	3.2638e-05	7.68295e-05	3.30794e-05	0.000105379	0.000175965	7.74726e-05	-10.33	-9.47392	-10.3166	-9.15795	-8.64522	-9.46559	0.0623584	-10.0402	-9.08959	1.10458
IPI00100667 (+1)	39S ribosomal protein L24, mitochondrial precursor	33535.6	1	2	4	6	6	5	2.98191e-05	5.96381e-05	0.000119276	0.000178914	0.000178914	0.000149095	1.15918	1.14901	1.14371	1.19674	1.07502	1.13947	2.57242e-05	5.19039e-05	0.000104288	0.000149501	0.000166428	0.000130846	-10.5681	-9.86612	-9.16835	-8.80821	-8.70095	-8.94149	0.0624767	-9.86751	-8.81688	1.11916
IPI00216654 (+1)	Isoform Beta of Nucleolar phosphoprotein p130	74747.4	14	23	27	11	2	7	0.000187297	0.000307703	0.000361217	0.000147162	2.67568e-05	9.36487e-05	1.15918	1.14901	1.14371	1.19674	1.07502	1.13947	0.000161577	0.000267798	0.000315828	0.000122969	2.48895e-05	8.21861e-05	-8.73053	-8.22528	-8.06031	-9.00358	-10.6011	-9.40652	0.0626763	-8.33871	-9.67039	0.862293
IPI00017373	Replication protein A 14 kDa subunit	13569.1	8	5	7	5	4	3	0.000589575	0.000368484	0.000515878	0.000368484	0.000294787	0.000221091	1.15918	1.14901	1.14371	1.19674	1.07502	1.13947	0.000508613	0.000320697	0.000451055	0.000307905	0.000274215	0.000194029	-7.58382	-8.04501	-7.70392	-8.08572	-8.2016	-8.5475	0.0627926	-7.77759	-8.27827	0.939518
IPI00787990	similar to ribosomal protein S14	7940.9	6	2	3	9	6	8	0.000755582	0.000251861	0.000377791	0.00113337	0.000755582	0.00100744	1.15918	1.14901	1.14371	1.19674	1.07502	1.13947	0.000651823	0.000219198	0.000330319	0.000947046	0.000702851	0.000884131	-7.33574	-8.42554	-8.01545	-6.96216	-7.26037	-7.03091	0.0635598	-7.92557	-7.08448	1.11872
IPI00017704	Coactosin-like protein	15945.2	24	32	35	19	23	19	0.00150516	0.00200687	0.00219502	0.00119158	0.00144244	0.00119158	1.15918	1.14901	1.14371	1.19674	1.07502	1.13947	0.00129846	0.00174661	0.0019192	0.000995685	0.00134178	0.00104573	-6.64657	-6.35008	-6.25585	-6.91208	-6.61376	-6.86304	0.0645572	-6.4175	-6.79629	0.944265
IPI00000873 (+1)	Valyl-tRNA synthetase	140478	2	17	13	42	57	35	1.42372e-05	0.000121016	9.25415e-05	0.00029898	0.000405759	0.00024915	1.15918	1.14901	1.14371	1.19674	1.07502	1.13947	1.22821e-05	0.000105322	8.09131e-05	0.000249828	0.000377442	0.000218654	-11.3074	-9.15849	-9.42213	-8.29474	-7.88209	-8.42802	0.0647269	-9.96267	-8.20162	1.21472
IPI00182469 (+12)	Isoform 1AB of Catenin delta-1	107351	48	44	58	39	36	42	0.000447131	0.00040987	0.000540284	0.000363294	0.000335349	0.00039124	1.15918	1.14901	1.14371	1.19674	1.07502	1.13947	0.00038573	0.000356716	0.000472394	0.000303569	0.000311945	0.000343352	-7.86037	-7.93857	-7.6577	-8.0999	-8.07268	-7.97675	0.0653986	-7.81888	-8.04978	0.971316
IPI00017342	Rho-related GTP-binding protein RhoG precursor	21308.1	4	4	3	6	4	5	0.000187722	0.000187722	0.000140792	0.000281583	0.000187722	0.000234653	1.15918	1.14901	1.14371	1.19674	1.07502	1.13947	0.000161943	0.000163377	0.0001231	0.000235291	0.000174621	0.000205931	-8.72826	-8.71945	-9.00251	-8.35469	-8.65289	-8.48797	0.0660487	-8.81674	-8.49852	1.03744
IPI00328391	N-acetylgalactosaminyltransferase 7	75390.6	7	2	4	10	9	9	9.28498e-05	2.65285e-05	5.3057e-05	0.000132643	0.000119378	0.000119378	1.15918	1.14901	1.14371	1.19674	1.07502	1.13947	8.00993e-05	2.30881e-05	4.63901e-05	0.000110836	0.000111047	0.000104766	-9.43224	-10.6762	-9.97842	-9.10746	-9.10556	-9.16378	0.0663468	-10.029	-9.1256	1.09899
IPI00010779	Isoform 1 of Tropomyosin alpha-4 chain	28522.4	7	16	15	24	28	21	0.000245421	0.000560963	0.000525902	0.000841444	0.000981685	0.000736263	1.15918	1.14901	1.14371	1.19674	1.07502	1.13947	0.000211719	0.000488214	0.00045982	0.000703111	0.000913175	0.000646144	-8.46025	-7.62476	-7.68468	-7.26	-6.99858	-7.34449	0.0665366	-7.92323	-7.20102	1.10029
IPI00165026 (+2)	Isoform 1 of SET domain-containing protein 3	67259	3	3	4	4	6	6	4.46037e-05	4.46037e-05	5.94716e-05	5.94716e-05	8.92074e-05	8.92074e-05	1.15918	1.14901	1.14371	1.19674	1.07502	1.13947	3.84786e-05	3.88192e-05	5.19986e-05	4.96945e-05	8.29818e-05	7.82884e-05	-10.1654	-10.1566	-9.86429	-9.90962	-9.39689	-9.45511	0.0667029	-10.0621	-9.58721	1.04953
IPI00646773	Isoform 2 of Gelsolin precursor	80640.8	39	34	46	47	54	61	0.000483626	0.000421623	0.000570431	0.000582832	0.000669636	0.000756441	1.15918	1.14901	1.14371	1.19674	1.07502	1.13947	0.000417213	0.000366944	0.000498753	0.000487014	0.000622904	0.000663852	-7.78191	-7.9103	-7.6034	-7.62722	-7.38112	-7.31745	0.0673983	-7.7652	-7.44193	1.04344
IPI00022202 (+2)	Isoform A of Phosphate carrier protein, mitochondrial precursor	40095.9	31	13	32	48	43	60	0.000773146	0.000324223	0.000798087	0.00119713	0.00107243	0.00149641	1.15918	1.14901	1.14371	1.19674	1.07502	1.13947	0.000666975	0.000282176	0.000697802	0.00100032	0.000997586	0.00131325	-7.31276	-8.17298	-7.26757	-6.90743	-6.91017	-6.63525	0.067714	-7.58444	-6.81762	1.11248
IPI00292894	TSR1, 20S rRNA accumulation	80790.3	16	19	23	14	12	7	0.000198044	0.000235177	0.000284688	0.000173288	0.000148533	8.66441e-05	1.15918	1.14901	1.14371	1.19674	1.07502	1.13947	0.000170848	0.000204678	0.000248915	0.0001448	0.000138167	7.60388e-05	-8.67474	-8.49407	-8.2984	-8.84016	-8.88705	-9.48427	0.0679316	-8.48907	-9.07049	0.9359
IPI00027264	Calretinin	31541.8	19	14	15	2	7	8	0.000602375	0.000443855	0.000475559	6.34079e-05	0.000221928	0.000253632	1.15918	1.14901	1.14371	1.19674	1.07502	1.13947	0.000519655	0.000386294	0.000415803	5.29837e-05	0.00020644	0.000222587	-7.56235	-7.85891	-7.7853	-9.84553	-8.4855	-8.41019	0.0681181	-7.73552	-8.91374	0.86782
IPI00017305 (+1)	Ribosomal protein S6 kinase alpha-1	82725.5	0.16	1	4	10	14	6	1.93411e-06	1.20882e-05	4.83527e-05	0.000120882	0.000169234	7.2529e-05	1.15918	1.14901	1.14371	1.19674	1.07502	1.13947	1.66851e-06	1.05205e-05	4.22769e-05	0.000101009	0.000157424	6.36514e-05	-13.3036	-11.4622	-10.0713	-9.2003	-8.75657	-9.66209	0.0685383	-11.6123	-9.20632	1.26134
IPI00029731	60S ribosomal protein L35a	12538.1	15	18	17	12	5	11	0.00119635	0.00143562	0.00135587	0.000957083	0.000398785	0.000877326	1.15918	1.14901	1.14371	1.19674	1.07502	1.13947	0.00103207	0.00124944	0.00118549	0.000799738	0.000370954	0.000769941	-6.87619	-6.68506	-6.7376	-7.13123	-7.89943	-7.1692	0.0688416	-6.76628	-7.39995	0.914368
IPI00008215	NADP-dependent malic enzyme	64151.4	17	21	15	11	14	9	0.000264998	0.000327351	0.000233822	0.000171469	0.000218234	0.000140293	1.15918	1.14901	1.14371	1.19674	1.07502	1.13947	0.000228608	0.000284898	0.000204441	0.00014328	0.000203004	0.000123121	-8.3835	-8.16338	-8.49523	-8.85071	-8.50229	-9.00234	0.0689733	-8.34737	-8.78511	0.950172
IPI00017367	Radixin	68565.5	23	27	20	38	36	26	0.000335446	0.000393784	0.000291692	0.000554215	0.000525045	0.000379199	1.15918	1.14901	1.14371	1.19674	1.07502	1.13947	0.000289381	0.000342716	0.000255039	0.000463102	0.000488404	0.000332785	-8.14777	-7.97861	-8.27409	-7.67756	-7.62437	-8.00801	0.0692367	-8.13349	-7.76998	1.04678
IPI00299465 (+1)	leucine zipper transcription factor-like 1	34593.5	1	3	2	4	4	4	2.89072e-05	8.67215e-05	5.78143e-05	0.000115629	0.000115629	0.000115629	1.15918	1.14901	1.14371	1.19674	1.07502	1.13947	2.49375e-05	7.5475e-05	5.05496e-05	9.66193e-05	0.000107559	0.000101476	-10.5991	-9.49171	-9.89256	-9.24473	-9.13747	-9.19569	0.0692698	-9.99447	-9.19263	1.08723
IPI00154975	DnaJ homolog subfamily C member 9	29910.3	5	6	5	5	3	3	0.000167166	0.0002006	0.000167166	0.000167166	0.0001003	0.0001003	1.15918	1.14901	1.14371	1.19674	1.07502	1.13947	0.000144211	0.000174585	0.000146161	0.000139684	9.33002e-05	8.80231e-05	-8.84424	-8.6531	-8.8308	-8.87613	-9.27969	-9.33791	0.0694422	-8.77605	-9.16457	0.957605
IPI00220416 (+1)	Ubiquinol-cytochrome c reductase complex 14 kDa protein	13531.3	10	6	7	5	5	3	0.000739027	0.000443416	0.000517319	0.000369514	0.000369514	0.000221708	1.15918	1.14901	1.14371	1.19674	1.07502	1.13947	0.000637542	0.000385912	0.000452315	0.000308766	0.000343726	0.000194571	-7.35789	-7.8599	-7.70113	-8.08293	-7.97567	-8.54471	0.0702765	-7.63964	-8.2011	0.931538
IPI00303207	ATP-binding cassette sub-family E member 1	67316.4	27	19	32	43	39	33	0.000401091	0.000282249	0.000475367	0.000638775	0.000579354	0.000490222	1.15918	1.14901	1.14371	1.19674	1.07502	1.13947	0.000346012	0.000245646	0.000415634	0.00053376	0.000538922	0.000430219	-7.96904	-8.31162	-7.7857	-7.53556	-7.52594	-7.75122	0.0706682	-8.02212	-7.60424	1.05495
IPI00295741	Cathepsin B precursor	37821.2	12	12	21	22	26	23	0.000317282	0.000317282	0.000555244	0.000581684	0.000687445	0.000608125	1.15918	1.14901	1.14371	1.19674	1.07502	1.13947	0.000273712	0.000276135	0.000485475	0.000486055	0.00063947	0.00053369	-8.20343	-8.19462	-7.63038	-7.62919	-7.35487	-7.5357	0.0710728	-8.00948	-7.50658	1.06699
IPI00246058	PDCD6IP protein	96820.5	16	19	37	47	39	40	0.000165254	0.000196239	0.00038215	0.000485434	0.000402807	0.000413136	1.15918	1.14901	1.14371	1.19674	1.07502	1.13947	0.000142561	0.00017079	0.000334131	0.000405629	0.000374696	0.000362568	-8.85574	-8.67508	-8.00398	-7.81007	-7.8894	-7.9223	0.0711387	-8.5116	-7.87392	1.08099
IPI00550363 (+1)	Transgelin-2	22391.9	59	48	47	68	70	57	0.00263488	0.00214363	0.00209897	0.00303681	0.00312613	0.00254556	1.15918	1.14901	1.14371	1.19674	1.07502	1.13947	0.00227305	0.00186563	0.00183523	0.00253756	0.00290796	0.00223399	-6.08663	-6.28415	-6.30059	-5.97655	-5.8403	-6.10397	0.0712783	-6.22379	-5.97361	1.04188
IPI00006034	Cysteine-rich protein 2	22492.5	1	2	3	6	7	3	4.44593e-05	8.89185e-05	0.000133378	0.000266756	0.000311215	0.000133378	1.15918	1.14901	1.14371	1.19674	1.07502	1.13947	3.8354e-05	7.73871e-05	0.000116618	0.000222901	0.000289496	0.000117052	-10.1687	-9.46669	-9.05661	-8.40878	-8.14737	-9.05289	0.0714416	-9.56398	-8.53635	1.12038
IPI00010154	Rab GDP dissociation inhibitor alpha	50584.1	18	12	15	19	19	22	0.000355843	0.000237229	0.000296536	0.000375612	0.000375612	0.000434919	1.15918	1.14901	1.14371	1.19674	1.07502	1.13947	0.000306978	0.000206464	0.000259274	0.000313861	0.000349399	0.000381685	-8.08874	-8.48539	-8.25762	-8.06656	-7.9593	-7.87091	0.0717378	-8.27725	-7.96559	1.03913
IPI00032460	U6 snRNA-associated Sm-like protein LSm2	10834.6	2	2	3	3	5	4	0.000184594	0.000184594	0.000276891	0.000276891	0.000461485	0.000369188	1.15918	1.14901	1.14371	1.19674	1.07502	1.13947	0.000159245	0.000160655	0.000242098	0.00023137	0.000429278	0.000323999	-8.74507	-8.73625	-8.32617	-8.37149	-7.7534	-8.03477	0.0718395	-8.6025	-8.05322	1.06821
IPI00006579	Cytochrome c oxidase subunit 4 isoform 1, mitochondrial precursor	19576.8	16	28	20	12	15	10	0.000817294	0.00143026	0.00102162	0.00061297	0.000766213	0.000510809	1.15918	1.14901	1.14371	1.19674	1.07502	1.13947	0.000705061	0.00124478	0.000893245	0.000512198	0.000712741	0.000448286	-7.25723	-6.6888	-7.02065	-7.5768	-7.24639	-7.71008	0.0719688	-6.98889	-7.51109	0.930476
IPI00303158	Isoform 1 of N-acylneuraminate cytidylyltransferase	48379.6	5	8	6	2	2	5	0.000103349	0.000165359	0.000124019	4.13397e-05	4.13397e-05	0.000103349	1.15918	1.14901	1.14371	1.19674	1.07502	1.13947	8.91571e-05	0.000143914	0.000108435	3.45435e-05	3.84547e-05	9.06993e-05	-9.32511	-8.84629	-9.12936	-10.2733	-10.166	-9.30796	0.0719843	-9.10025	-9.91576	0.917756
IPI00257508	Dihydropyrimidinase-related protein 2	62294	22	19	11	48	46	22	0.000353164	0.000305005	0.000176582	0.00077054	0.000738434	0.000353164	1.15918	1.14901	1.14371	1.19674	1.07502	1.13947	0.000304666	0.00026545	0.000154393	0.000643863	0.0006869	0.000309937	-8.09629	-8.23408	-8.77601	-7.34802	-7.28332	-8.07914	0.0721014	-8.36879	-7.57016	1.1055
IPI00017256 (+2)	Ras suppressor protein 1	31542.2	8	7	10	0.16	0.16	5	0.000253628	0.000221925	0.000317036	5.07257e-06	5.07257e-06	0.000158518	1.15918	1.14901	1.14371	1.19674	1.07502	1.13947	0.000218799	0.000193144	0.000277198	4.23864e-06	4.71856e-06	0.000139115	-8.42736	-8.55207	-8.19078	-12.3713	-12.264	-8.88021	0.0730327	-8.39007	-11.1718	0.751002
IPI00418262	Fructose-bisphosphate aldolase C	39456.2	22	21	21	16	13	20	0.00055758	0.000532236	0.000532236	0.000405513	0.000329479	0.000506891	1.15918	1.14901	1.14371	1.19674	1.07502	1.13947	0.000481012	0.000463212	0.000465357	0.000338847	0.000306486	0.000444847	-7.63962	-7.67732	-7.67271	-7.98996	-8.09034	-7.71778	0.0737453	-7.66322	-7.93269	0.96603
IPI00013683	Tubulin beta-3 chain	50432.7	3	3	5	7	11	5	5.94852e-05	5.94852e-05	9.9142e-05	0.000138799	0.000218112	9.9142e-05	1.15918	1.14901	1.14371	1.19674	1.07502	1.13947	5.13165e-05	5.17708e-05	8.66843e-05	0.00011598	0.000202891	8.7007e-05	-9.8775	-9.86868	-9.35324	-9.06209	-8.50284	-9.34952	0.0740753	-9.69981	-8.97148	1.08118
IPI00182126	FK506-binding protein 9 precursor	63084.8	6	2	5	12	10	7	9.51101e-05	3.17034e-05	7.92584e-05	0.00019022	0.000158517	0.000110962	1.15918	1.14901	1.14371	1.19674	1.07502	1.13947	8.20493e-05	2.75919e-05	6.92991e-05	0.000158948	0.000147454	9.738e-05	-9.40819	-10.498	-9.57708	-8.74693	-8.82199	-9.23689	0.0740826	-9.82775	-8.93527	1.09988
IPI00294158	Biliverdin reductase A precursor	33429	1	3	6	11	7	11	2.99141e-05	8.97424e-05	0.000179485	0.000329056	0.000209399	0.000329056	1.15918	1.14901	1.14371	1.19674	1.07502	1.13947	2.58062e-05	7.81041e-05	0.000156932	0.000274959	0.000194785	0.000288779	-10.5649	-9.45747	-8.7597	-8.19889	-8.54361	-8.14985	0.0742616	-9.59402	-8.29745	1.15626
IPI00219673	Glutathione S-transferase kappa 1	25498.1	12	12	15	23	14	29	0.000470623	0.000470623	0.000588279	0.000902028	0.000549061	0.00113734	1.15918	1.14901	1.14371	1.19674	1.07502	1.13947	0.000405996	0.00040959	0.000514358	0.000753735	0.000510743	0.000998129	-7.80917	-7.80035	-7.57259	-7.19047	-7.57964	-6.90963	0.0747829	-7.72737	-7.22658	1.0693
IPI00549725	Phosphoglycerate mutase 1	28804.8	44	43	45	63	63	46	0.00152752	0.00149281	0.00156224	0.00218714	0.00218714	0.00159696	1.15918	1.14901	1.14371	1.19674	1.07502	1.13947	0.00131776	0.00129921	0.00136594	0.00182757	0.0020345	0.00140149	-6.63182	-6.646	-6.59592	-6.30477	-6.19751	-6.57022	0.0752126	-6.62458	-6.3575	1.04201
IPI00300371	Isoform 1 of Splicing factor 3B subunit 3	135579	136	99	136	165	140	171	0.0010031	0.000730199	0.0010031	0.001217	0.00103261	0.00126125	1.15918	1.14901	1.14371	1.19674	1.07502	1.13947	0.000865353	0.000635503	0.000877057	0.00101692	0.000960542	0.00110688	-7.05237	-7.36109	-7.03894	-6.89097	-6.94801	-6.80621	0.0758846	-7.1508	-6.88173	1.0391
IPI00012315	Nucleoside diphosphate kinase 3	19015.2	0.16	0.16	2	4	3	2	8.41432e-06	8.41432e-06	0.000105179	0.000210358	0.000157769	0.000105179	1.15918	1.14901	1.14371	1.19674	1.07502	1.13947	7.25884e-06	7.3231e-06	9.19627e-05	0.000175775	0.000146758	9.23051e-05	-11.8333	-11.8245	-9.29413	-8.6463	-8.82672	-9.29041	0.0759204	-10.984	-8.92115	1.23123
IPI00010349	Alkyldihydroxyacetonephosphate synthase, peroxisomal precursor	72913.3	0.16	2	4	17	15	7	2.19439e-06	2.74298e-05	5.48597e-05	0.000233154	0.000205724	9.60044e-05	1.15918	1.14901	1.14371	1.19674	1.07502	1.13947	1.89305e-06	2.38726e-05	4.79662e-05	0.000194823	0.000191367	8.42534e-05	-13.1773	-10.6428	-9.94501	-8.54342	-8.56132	-9.38168	0.0761391	-11.255	-8.82881	1.27481
IPI00061525	Glucosamine 6-phosphate N-acetyltransferase	20749.3	5	6	8	2	0.16	2	0.000240972	0.000289166	0.000385555	9.63888e-05	7.7111e-06	9.63888e-05	1.15918	1.14901	1.14371	1.19674	1.07502	1.13947	0.000207881	0.000251666	0.000337108	8.05425e-05	7.17296e-06	8.45908e-05	-8.47855	-8.28741	-7.99511	-9.42673	-11.8452	-9.37769	0.0764114	-8.25369	-10.2165	0.807875
IPI00018274	Isoform 1 of Epidermal growth factor receptor precursor	134279	95	73	85	115	147	100	0.000707481	0.000543643	0.000633009	0.000856425	0.00109473	0.000744717	1.15918	1.14901	1.14371	1.19674	1.07502	1.13947	0.000610328	0.000473141	0.000553468	0.000715628	0.00101833	0.000653563	-7.40151	-7.65612	-7.49931	-7.24235	-6.88959	-7.33307	0.0777039	-7.51898	-7.155	1.05087
IPI00012837	Kinesin heavy chain	109686	68	67	71	92	120	79	0.00061995	0.000610833	0.000647301	0.000838756	0.00109403	0.000720236	1.15918	1.14901	1.14371	1.19674	1.07502	1.13947	0.000534816	0.000531617	0.000565963	0.000700864	0.00101768	0.000632079	-7.53359	-7.53959	-7.47698	-7.2632	-6.89023	-7.3665	0.0783528	-7.51672	-7.17331	1.04787
IPI00304754	Isoform 1 of Unc-112-related protein 1	77439.8	5	1	8	17	24	11	6.45663e-05	1.29133e-05	0.000103306	0.000219525	0.000309918	0.000142046	1.15918	1.14901	1.14371	1.19674	1.07502	1.13947	5.56998e-05	1.12386e-05	9.0325e-05	0.000183435	0.00028829	0.000124659	-9.79553	-11.3962	-9.3121	-8.60365	-8.15155	-8.98993	0.0784483	-10.1679	-8.58171	1.18484
IPI00019329	Dynein light chain 1, cytoplasmic	10366.1	7	5	9	10	13	10	0.000675278	0.000482341	0.000868215	0.000964683	0.00125409	0.000964683	1.15918	1.14901	1.14371	1.19674	1.07502	1.13947	0.000582547	0.000419789	0.000759118	0.000806089	0.00116657	0.000846605	-7.4481	-7.77576	-7.18335	-7.12332	-6.75369	-7.07428	0.0788473	-7.46907	-6.98376	1.06949
IPI00029601	Src substrate cortactin	61761.7	44	51	58	64	63	59	0.000712416	0.000825754	0.000939093	0.00103624	0.00102005	0.000955285	1.15918	1.14901	1.14371	1.19674	1.07502	1.13947	0.000614584	0.000718666	0.000821091	0.000865883	0.000948862	0.000838357	-7.39456	-7.23811	-7.10488	-7.05176	-6.96025	-7.08407	0.0797804	-7.24585	-7.03202	1.03041
IPI00029656	Isoform Long of Non-syndromic hearing impairment protein 5	54555.9	7	7	6	0.16	2	2	0.000128309	0.000128309	0.000109979	2.93277e-06	3.66596e-05	3.66596e-05	1.15918	1.14901	1.14371	1.19674	1.07502	1.13947	0.000110689	0.000111669	9.61594e-05	2.45062e-06	3.41012e-05	3.21725e-05	-9.10879	-9.09997	-9.2495	-12.9192	-10.2862	-10.3444	0.0797863	-9.15275	-11.1832	0.818434
IPI00027252	Prohibitin-2	33297.6	35	21	23	16	9	19	0.00105113	0.000630676	0.00069074	0.000480515	0.00027029	0.000570612	1.15918	1.14901	1.14371	1.19674	1.07502	1.13947	0.000906783	0.000548886	0.000603945	0.000401518	0.000251427	0.000500769	-7.00561	-7.50762	-7.41203	-7.82026	-8.28836	-7.59937	0.0800891	-7.30842	-7.90266	0.924805
IPI00084571 (+2)	Isoform 2 of Mitochondrial 39S ribosomal protein L39	40468.9	3	3	3	3	2	2	7.4131e-05	7.4131e-05	7.4131e-05	7.4131e-05	4.94207e-05	4.94207e-05	1.15918	1.14901	1.14371	1.19674	1.07502	1.13947	6.39511e-05	6.45173e-05	6.4816e-05	6.19439e-05	4.59717e-05	4.33716e-05	-9.65739	-9.64858	-9.64396	-9.68928	-9.98748	-10.0457	0.0801414	-9.64998	-9.90749	0.974008
IPI00010951	Epiplakin	555615	7	2	10	26	14	14	1.25986e-05	3.59961e-06	1.79981e-05	4.6795e-05	2.51973e-05	2.51973e-05	1.15918	1.14901	1.14371	1.19674	1.07502	1.13947	1.08686e-05	3.13279e-06	1.57365e-05	3.91019e-05	2.34388e-05	2.21131e-05	-11.4296	-12.6736	-11.0595	-10.1493	-10.6611	-10.7193	0.0806211	-11.7209	-10.5099	1.11522
IPI00004406	Isoform 1 of Uridine phosphorylase 1	33934.8	13	15	16	14	10	10	0.000383088	0.000442024	0.000471492	0.000412556	0.000294683	0.000294683	1.15918	1.14901	1.14371	1.19674	1.07502	1.13947	0.000330481	0.0003847	0.000412247	0.000344732	0.000274117	0.000258613	-8.01496	-7.86305	-7.79389	-7.97274	-8.20195	-8.26018	0.0806443	-7.89063	-8.14496	0.968775
IPI00022314 (+1)	Superoxide dismutase [Mn], mitochondrial precursor	24722.6	8	9	5	3	5	4	0.000323591	0.000364039	0.000202244	0.000121346	0.000202244	0.000161795	1.15918	1.14901	1.14371	1.19674	1.07502	1.13947	0.000279154	0.000316829	0.000176831	0.000101397	0.00018813	0.000141991	-8.18375	-8.05715	-8.64032	-9.19647	-8.57838	-8.85974	0.0808462	-8.29374	-8.8782	0.934169
IPI00028031	Isoform 1 of Very long-chain specific acyl-CoA dehydrogenase, mitochondrial precursor	75210.9	56	51	55	64	76	61	0.000744573	0.000678093	0.000731277	0.00085094	0.00101049	0.000811053	1.15918	1.14901	1.14371	1.19674	1.07502	1.13947	0.000642326	0.000590154	0.000639388	0.000711046	0.000939972	0.000711779	-7.35041	-7.43513	-7.355	-7.24877	-6.96966	-7.24774	0.0810566	-7.38018	-7.15539	1.03142
IPI00100197 (+1)	Isoform 1 of NSFL1 cofactor p47	40573.2	23	36	28	18	12	23	0.000566877	0.000887285	0.000690111	0.000443643	0.000295762	0.000566877	1.15918	1.14901	1.14371	1.19674	1.07502	1.13947	0.000489031	0.000772217	0.000603394	0.000370708	0.000275121	0.000497491	-7.62308	-7.16624	-7.41294	-7.9001	-8.1983	-7.60593	0.0813482	-7.40076	-7.90144	0.936633
IPI00301579	Epididymal secretory protein E1 precursor	16570	9	7	5	11	13	9	0.00054315	0.00042245	0.00030175	0.00066385	0.00078455	0.00054315	1.15918	1.14901	1.14371	1.19674	1.07502	1.13947	0.000468563	0.000367664	0.000263834	0.000554713	0.000729798	0.000476668	-7.66584	-7.90834	-8.24019	-7.49706	-7.22274	-7.64869	0.0813583	-7.93812	-7.45616	1.06464
IPI00335168 (+2)	Isoform Non-muscle of Myosin light polypeptide 6	16929.8	30	30	26	24	24	18	0.00177202	0.00177202	0.00153575	0.00141762	0.00141762	0.00106321	1.15918	1.14901	1.14371	1.19674	1.07502	1.13947	0.00152868	0.00154222	0.00134278	0.00118456	0.00131869	0.000933076	-6.48335	-6.47453	-6.61302	-6.73838	-6.63112	-6.97702	0.0814278	-6.52363	-6.78218	0.961879
IPI00302925 (+1)	Uncharacterized protein CCT8	59779.2	163	154	126	129	116	121	0.0027267	0.00257615	0.00210776	0.00215794	0.00194047	0.00202412	1.15918	1.14901	1.14371	1.19674	1.07502	1.13947	0.00235226	0.00224206	0.0018429	0.00180318	0.00180505	0.00177636	-6.05238	-6.10036	-6.29641	-6.31821	-6.31717	-6.33319	0.081679	-6.14972	-6.32285	0.972617
IPI00383410 (+1)	transducin beta-like 3	89034	15	12	16	3	1	10	0.000168475	0.00013478	0.000179707	3.3695e-05	1.12317e-05	0.000112317	1.15918	1.14901	1.14371	1.19674	1.07502	1.13947	0.000145339	0.000117301	0.000157125	2.81555e-05	1.04478e-05	9.8569e-05	-8.83644	-9.05077	-8.75847	-10.4778	-11.4691	-9.22475	0.0827071	-8.88189	-10.3905	0.854805
IPI00031517	DNA replication licensing factor MCM6	92890.6	21	20	52	80	59	47	0.000226072	0.000215307	0.000559798	0.000861228	0.000635156	0.000505972	1.15918	1.14901	1.14371	1.19674	1.07502	1.13947	0.000195027	0.000187385	0.000489456	0.000719642	0.00059083	0.00044404	-8.54237	-8.58235	-7.62222	-7.23676	-7.43398	-7.7196	0.0841428	-8.24898	-7.46344	1.10525
IPI00011200	D-3-phosphoglycerate dehydrogenase	56650.6	110	105	105	96	92	103	0.00194173	0.00185347	0.00185347	0.0016946	0.00162399	0.00181816	1.15918	1.14901	1.14371	1.19674	1.07502	1.13947	0.00167508	0.0016131	0.00162057	0.00141601	0.00151065	0.00159562	-6.39189	-6.4296	-6.42498	-6.55991	-6.49521	-6.44049	0.085219	-6.41549	-6.49854	0.98722
IPI00013296	40S ribosomal protein S18	17719.3	31	30	37	42	52	38	0.0017495	0.00169307	0.00208812	0.0023703	0.00293465	0.00214455	1.15918	1.14901	1.14371	1.19674	1.07502	1.13947	0.00150926	0.0014735	0.00182573	0.00198062	0.00272985	0.00188206	-6.49614	-6.52011	-6.30577	-6.22435	-5.90351	-6.27539	0.0853822	-6.44067	-6.13441	1.04992
IPI00024871	core-binding factor, beta subunit isoform 1	21991.7	7	7	7	7	5	6	0.000318302	0.000318302	0.000318302	0.000318302	0.000227359	0.00027283	1.15918	1.14901	1.14371	1.19674	1.07502	1.13947	0.000274592	0.000277023	0.000278305	0.000265973	0.000211492	0.000239436	-8.20023	-8.19141	-8.18679	-8.23212	-8.46133	-8.33723	0.085572	-8.19281	-8.34356	0.981933
IPI00021828	Cystatin-B	11139.3	17	10	13	20	18	17	0.00152613	0.000897722	0.00116704	0.00179544	0.0016159	0.00152613	1.15918	1.14901	1.14371	1.19674	1.07502	1.13947	0.00131656	0.000781301	0.00102039	0.00150027	0.00150313	0.00133933	-6.63274	-7.15455	-6.88757	-6.50211	-6.50021	-6.61559	0.0860006	-6.89162	-6.5393	1.05388
IPI00024466 (+1)	UDP-glucose ceramide glucosyltransferase-like 1 isoform 1	177195	64	50	39	71	74	64	0.000361184	0.000282175	0.000220097	0.000400689	0.000417619	0.000361184	1.15918	1.14901	1.14371	1.19674	1.07502	1.13947	0.000311585	0.000245581	0.00019244	0.000334815	0.000388474	0.000316975	-8.07384	-8.31188	-8.55573	-8.00193	-7.85328	-8.05669	0.0866164	-8.31382	-7.97063	1.04306
IPI00290204	Isoform 1 of U1 small nuclear ribonucleoprotein 70 kDa	51558.4	19	10	17	8	5	11	0.000368514	0.000193955	0.000329723	0.000155164	9.69774e-05	0.00021335	1.15918	1.14901	1.14371	1.19674	1.07502	1.13947	0.000317909	0.000168802	0.000288292	0.000129655	9.02095e-05	0.000187236	-8.05375	-8.68679	-8.15154	-8.95063	-9.31338	-8.58314	0.0866766	-8.29736	-8.94905	0.927177
IPI00745266	Eukaryotic translation initiation factor 3 subunit 6-interacting protein	66729.3	49	38	40	48	52	58	0.00073431	0.000569465	0.000599437	0.000719324	0.000779268	0.000869183	1.15918	1.14901	1.14371	1.19674	1.07502	1.13947	0.000633472	0.000495614	0.000524114	0.000601067	0.000724884	0.000762795	-7.36429	-7.60971	-7.5538	-7.4168	-7.2295	-7.17852	0.086803	-7.50927	-7.27494	1.03221
IPI00018931	Vacuolar protein sorting-associated protein 35	91710	47	48	59	63	55	70	0.000512485	0.000523389	0.000643332	0.000686948	0.000599716	0.000763276	1.15918	1.14901	1.14371	1.19674	1.07502	1.13947	0.000442109	0.000455513	0.000562494	0.000574014	0.000557863	0.00066985	-7.72395	-7.69409	-7.48313	-7.46286	-7.4914	-7.30846	0.087965	-7.63372	-7.4209	1.02868
IPI00004358	Glycogen phosphorylase, brain form	96698.3	47	53	73	80	70	78	0.000486048	0.000548097	0.000754925	0.000827315	0.000723901	0.000806633	1.15918	1.14901	1.14371	1.19674	1.07502	1.13947	0.000419302	0.000477016	0.000660065	0.000691305	0.000673381	0.0007079	-7.77692	-7.64796	-7.32317	-7.27693	-7.3032	-7.25321	0.0880429	-7.58268	-7.27778	1.0419
IPI00303882	Isoform B of Mannose-6-phosphate receptor-binding protein 1	47045.6	27	32	21	39	41	31	0.000573911	0.000680191	0.000446375	0.000828983	0.000871495	0.000658935	1.15918	1.14901	1.14371	1.19674	1.07502	1.13947	0.0004951	0.00059198	0.000390286	0.000692698	0.000810675	0.000578281	-7.61075	-7.43204	-7.84863	-7.27492	-7.11764	-7.45545	0.0885109	-7.63047	-7.28267	1.04776
IPI00440493	ATP synthase subunit alpha, mitochondrial precursor	59752.1	101	101	138	145	152	137	0.00169032	0.00169032	0.00230954	0.00242669	0.00254384	0.00229281	1.15918	1.14901	1.14371	1.19674	1.07502	1.13947	0.0014582	0.00147111	0.00201933	0.00202774	0.00236631	0.00201217	-6.53055	-6.52174	-6.20499	-6.20083	-6.04642	-6.20854	0.0888538	-6.41909	-6.15193	1.04343
IPI00020017	Adipose most abundant gene transcript 2 protein	7854.7	4	6	6	12	12	6	0.000509249	0.000763874	0.000763874	0.00152775	0.00152775	0.000763874	1.15918	1.14901	1.14371	1.19674	1.07502	1.13947	0.000439318	0.00066481	0.000667889	0.00127659	0.00142113	0.000670375	-7.73029	-7.31601	-7.31139	-6.66357	-6.5563	-7.30767	0.0888683	-7.45256	-6.84251	1.08916
IPI00010402 (+2)	Putative uncharacterized protein	23838.2	22	15	13	11	6	12	0.000922888	0.000629242	0.000545343	0.000461444	0.000251697	0.000503394	1.15918	1.14901	1.14371	1.19674	1.07502	1.13947	0.000796154	0.000547638	0.000476818	0.000385583	0.000234131	0.000441778	-7.13572	-7.5099	-7.64838	-7.86075	-8.35963	-7.7247	0.0892192	-7.43133	-7.9817	0.931047
IPI00550689	UPF0027 protein C22orf28	55210.2	53	41	43	29	30	41	0.000959968	0.000742616	0.000778842	0.000525265	0.000543378	0.000742616	1.15918	1.14901	1.14371	1.19674	1.07502	1.13947	0.000828142	0.00064631	0.000680976	0.000438912	0.000505457	0.00065172	-7.09633	-7.34423	-7.29198	-7.73121	-7.59005	-7.3359	0.0894291	-7.24418	-7.55239	0.959191
IPI00027443	cysteinyl-tRNA synthetase isoform c	94640.2	46	46	58	43	38	42	0.000486051	0.000486051	0.000612847	0.000454352	0.000401521	0.000443786	1.15918	1.14901	1.14371	1.19674	1.07502	1.13947	0.000419305	0.000423017	0.00053584	0.000379657	0.000373499	0.000389466	-7.77691	-7.7681	-7.53168	-7.87624	-7.89259	-7.85073	0.0898462	-7.69223	-7.87319	0.977015
IPI00012007	Adenosylhomocysteinase	47717.1	106	68	73	103	108	136	0.00222143	0.00142507	0.00152985	0.00215856	0.00226334	0.00285013	1.15918	1.14901	1.14371	1.19674	1.07502	1.13947	0.00191637	0.00124026	0.00133762	0.00180369	0.00210539	0.00250127	-6.25732	-6.69244	-6.61687	-6.31792	-6.16326	-5.99096	0.090313	-6.52221	-6.15738	1.05925
IPI00291939	Structural maintenance of chromosomes protein 1A	143238	38	32	47	77	81	43	0.000265292	0.000223404	0.000328125	0.000537566	0.000565491	0.000300199	1.15918	1.14901	1.14371	1.19674	1.07502	1.13947	0.000228861	0.000194432	0.000286894	0.00044919	0.000526027	0.000263455	-8.38239	-8.54543	-8.1564	-7.70806	-7.55016	-8.24163	0.0904015	-8.36141	-7.83328	1.06742
IPI00010415 (+2)	Isoform 1 of Cytosolic acyl coenzyme A thioester hydrolase	41795	20	22	40	44	36	57	0.000478526	0.000526379	0.000957052	0.00105276	0.000861347	0.0013638	1.15918	1.14901	1.14371	1.19674	1.07502	1.13947	0.000412813	0.000458115	0.000836793	0.000879684	0.000801235	0.00119687	-7.79251	-7.68839	-7.08593	-7.03595	-7.12936	-6.72805	0.0907234	-7.52228	-6.96445	1.0801
IPI00023711	Envoplakin	231618	10	1	18	59	95	22	4.31745e-05	4.31745e-06	7.7714e-05	0.000254729	0.000410157	9.49838e-05	1.15918	1.14901	1.14371	1.19674	1.07502	1.13947	3.72456e-05	3.75754e-06	6.79488e-05	0.000212852	0.000381533	8.33578e-05	-10.198	-12.4917	-9.59676	-8.45491	-7.87131	-9.39237	0.0908124	-10.7622	-8.57287	1.25537
IPI00219077	Isoform 1 of Leukotriene A-4 hydrolase	69287.1	23	23	39	39	42	42	0.000331952	0.000331952	0.000562875	0.000562875	0.000606173	0.000606173	1.15918	1.14901	1.14371	1.19674	1.07502	1.13947	0.000286367	0.000288903	0.000492147	0.000470339	0.00056387	0.000531978	-8.15823	-8.14942	-7.61673	-7.66206	-7.48069	-7.53891	0.0909292	-7.9748	-7.56055	1.05479
IPI00021923 (+1)	Protein FAM3C precursor	24680.9	7	5	3	8	8	8	0.00028362	0.000202586	0.000121551	0.000324137	0.000324137	0.000324137	1.15918	1.14901	1.14371	1.19674	1.07502	1.13947	0.000244673	0.000176313	0.000106278	0.000270849	0.000301516	0.000284463	-8.31559	-8.64325	-9.14945	-8.21395	-8.10669	-8.16491	0.0914078	-8.70276	-8.16185	1.06627
IPI00003935 (+3)	Histone H2B type 2-E	13920.7	17	15	9	10	5	8	0.0012212	0.00107753	0.000646519	0.000718355	0.000359177	0.000574684	1.15918	1.14901	1.14371	1.19674	1.07502	1.13947	0.0010535	0.000937792	0.00056528	0.000600257	0.000334111	0.000504342	-6.85563	-6.97198	-7.47819	-7.41815	-8.00404	-7.59226	0.0920977	-7.10194	-7.67148	0.925758
IPI00002255 (+1)	Lipopolysaccharide-responsive and beige-like anchor protein	319162	0.16	0.16	6	9	12	5	5.01312e-07	5.01312e-07	1.87992e-05	2.81988e-05	3.75984e-05	1.5666e-05	1.15918	1.14901	1.14371	1.19674	1.07502	1.13947	4.3247e-07	4.36299e-07	1.6437e-05	2.35629e-05	3.49745e-05	1.37485e-05	-14.6538	-14.6449	-11.016	-10.6558	-10.2609	-11.1946	0.092297	-13.4382	-10.7038	1.25547
IPI00396967 (+1)	FHL2 isoform 5	44177	2	2	1	5	6	2	4.52724e-05	4.52724e-05	2.26362e-05	0.000113181	0.000135817	4.52724e-05	1.15918	1.14901	1.14371	1.19674	1.07502	1.13947	3.90555e-05	3.94012e-05	1.97918e-05	9.45741e-05	0.000126339	3.97311e-05	-10.1505	-10.1417	-10.8302	-9.26613	-8.97654	-10.1334	0.0924158	-10.3742	-9.45868	1.09679
IPI00022048	Prostaglandin F2 receptor negative regulator precursor	98555.6	1	0.16	3	4	8	5	1.01466e-05	1.62345e-06	3.04397e-05	4.05862e-05	8.11725e-05	5.07328e-05	1.15918	1.14901	1.14371	1.19674	1.07502	1.13947	8.7532e-06	1.41291e-06	2.66148e-05	3.39139e-05	7.55076e-05	4.45231e-05	-11.6461	-13.4699	-10.534	-10.2917	-9.49128	-10.0195	0.0930222	-11.8833	-9.93416	1.19621
IPI00027933	Proteasome subunit beta type-10 precursor	28936	4	0.16	0.16	4	6	5	0.000138236	5.52944e-06	5.52944e-06	0.000138236	0.000207354	0.000172795	1.15918	1.14901	1.14371	1.19674	1.07502	1.13947	0.000119253	4.81235e-06	4.83464e-06	0.00011551	0.000192883	0.000151645	-9.03426	-12.2443	-12.2397	-9.06615	-8.55343	-8.79397	0.0932831	-11.1728	-8.80452	1.26898
IPI00395676	Isoform 2 of UTP--glucose-1-phosphate uridylyltransferase	55678.5	14	15	16	17	23	19	0.000251444	0.000269404	0.000287364	0.000305324	0.000413086	0.000341245	1.15918	1.14901	1.14371	1.19674	1.07502	1.13947	0.000216915	0.000234466	0.000251255	0.000255129	0.000384257	0.000299476	-8.43601	-8.3582	-8.28904	-8.27374	-7.8642	-8.11348	0.0934695	-8.36108	-8.0838	1.0343
IPI00221240 (+2)	Isoform 2 of Leucyl-cystinyl aminopeptidase	115640	2	9	4	10	14	10	1.7295e-05	7.78276e-05	3.459e-05	8.64751e-05	0.000121065	8.64751e-05	1.15918	1.14901	1.14371	1.19674	1.07502	1.13947	1.492e-05	6.77345e-05	3.02436e-05	7.22586e-05	0.000112616	7.58905e-05	-11.1128	-9.59992	-10.4062	-9.53526	-9.09152	-9.48622	0.0944632	-10.373	-9.371	1.10692
IPI00029264	Cytochrome c1 heme protein, mitochondrial precursor	35390.7	8	4	6	2	2	0.16	0.000226048	0.000113024	0.000169536	5.6512e-05	5.6512e-05	4.52096e-06	1.15918	1.14901	1.14371	1.19674	1.07502	1.13947	0.000195006	9.83664e-05	0.000148233	4.72214e-05	5.25682e-05	3.96759e-06	-8.54248	-9.22681	-8.81673	-9.96066	-9.8534	-12.4374	0.09497	-8.862	-10.7505	0.824336
IPI00017376	Protein transport protein Sec23B	86481.1	23	21	25	18	13	6	0.000265954	0.000242828	0.000289081	0.000208138	0.000150322	6.93793e-05	1.15918	1.14901	1.14371	1.19674	1.07502	1.13947	0.000229432	0.000211336	0.000252756	0.00017392	0.000139831	6.08873e-05	-8.3799	-8.46206	-8.28309	-8.65691	-8.87507	-9.70649	0.0952897	-8.37502	-9.07949	0.92241
IPI00298281	Laminin subunit gamma-1 precursor	177605	8	2	1	10	9	9	4.50438e-05	1.12609e-05	5.63047e-06	5.63047e-05	5.06742e-05	5.06742e-05	1.15918	1.14901	1.14371	1.19674	1.07502	1.13947	3.88582e-05	9.80056e-06	4.92297e-06	4.70482e-05	4.71378e-05	4.44717e-05	-10.1556	-11.5331	-12.2216	-9.96434	-9.96244	-10.0207	0.0954009	-11.3034	-9.98248	1.13233
IPI00182757 (+1)	Uncharacterized protein KIAA1967	103031	15	17	18	19	23	20	0.000145587	0.000164998	0.000174704	0.00018441	0.000223233	0.000194116	1.15918	1.14901	1.14371	1.19674	1.07502	1.13947	0.000125594	0.0001436	0.000152752	0.000154093	0.000207654	0.000170356	-8.98245	-8.84848	-8.7867	-8.77795	-8.47964	-8.67762	0.0961356	-8.87254	-8.64507	1.02631
IPI00020127	Replication protein A 70 kDa DNA-binding subunit	68139	24	15	21	26	40	28	0.000352221	0.000220138	0.000308194	0.000381573	0.000587035	0.000410925	1.15918	1.14901	1.14371	1.19674	1.07502	1.13947	0.000303853	0.000191589	0.000269467	0.000318842	0.000546067	0.000360627	-8.09897	-8.56016	-8.21906	-8.05081	-7.51277	-7.92767	0.0962735	-8.29273	-7.83042	1.05904
IPI00017963	Small nuclear ribonucleoprotein Sm D2	13527.1	21	29	19	18	9	16	0.00155244	0.00214384	0.00140459	0.00133066	0.000665331	0.00118281	1.15918	1.14901	1.14371	1.19674	1.07502	1.13947	0.00133925	0.00186582	0.00122809	0.0011119	0.000618899	0.00103803	-6.61564	-6.28406	-6.70229	-6.80168	-7.38757	-6.87043	0.0964955	-6.534	-7.01989	0.930783
IPI00008454	DnaJ homolog subfamily B member 11 precursor	40514.6	12	16	14	13	4	6	0.00029619	0.000394919	0.000345554	0.000320872	9.87298e-05	0.000148095	1.15918	1.14901	1.14371	1.19674	1.07502	1.13947	0.000255516	0.000343704	0.000302134	0.000268121	9.18397e-05	0.000129968	-8.27223	-7.97573	-8.10464	-8.22407	-9.29547	-8.94822	0.0973555	-8.11753	-8.82259	0.920085
IPI00293026 (+1)	elongation factor Tu GTP binding domain containing 1 isoform 1	125432	2	4	7	9	11	7	1.59449e-05	3.18898e-05	5.58071e-05	7.1752e-05	8.76969e-05	5.58071e-05	1.15918	1.14901	1.14371	1.19674	1.07502	1.13947	1.37553e-05	2.77541e-05	4.87946e-05	5.9956e-05	8.15767e-05	4.89763e-05	-11.1941	-10.4921	-9.92789	-9.7219	-9.41397	-9.92417	0.0974803	-10.538	-9.68668	1.08789
IPI00018783	Inosine triphosphate pyrophosphatase	21445.9	3	3	3	11	3	12	0.000139887	0.000139887	0.000139887	0.000512919	0.000139887	0.000559548	1.15918	1.14901	1.14371	1.19674	1.07502	1.13947	0.000120677	0.000121746	0.000122309	0.000428595	0.000130124	0.000491059	-9.02239	-9.01358	-9.00896	-7.755	-8.94702	-7.61895	0.0977279	-9.01498	-8.10699	1.112
IPI00419237 (+1)	Isoform 1 of Cytosol aminopeptidase	56167.8	17	23	14	23	36	26	0.000302665	0.000409487	0.000249253	0.000409487	0.000640937	0.000462899	1.15918	1.14901	1.14371	1.19674	1.07502	1.13947	0.000261102	0.000356383	0.000217933	0.000342168	0.000596207	0.00040624	-8.2506	-7.93951	-8.43132	-7.98021	-7.42492	-7.80857	0.0978296	-8.20714	-7.7379	1.06064
IPI00010796	Protein disulfide-isomerase precursor	57118.1	99	79	76	100	99	99	0.00173325	0.0013831	0.00133058	0.00175076	0.00173325	0.00173325	1.15918	1.14901	1.14371	1.19674	1.07502	1.13947	0.00149524	0.00120373	0.00116338	0.00146293	0.00161229	0.0015211	-6.50547	-6.72233	-6.75642	-6.52731	-6.4301	-6.48832	0.0980426	-6.66141	-6.48191	1.02769
IPI00221234	Similar to Antiquitin	58487.5	16	20	17	20	35	28	0.000273563	0.000341953	0.00029066	0.000341953	0.000598418	0.000478735	1.15918	1.14901	1.14371	1.19674	1.07502	1.13947	0.000235996	0.000297607	0.000254137	0.000285736	0.000556656	0.000420137	-8.35169	-8.11974	-8.27764	-8.16044	-7.49356	-7.77493	0.0984051	-8.24969	-7.80964	1.05635
IPI00294955	U6 snRNA-associated Sm-like protein LSm4	15350	11	16	10	4	2	10	0.000716612	0.00104235	0.000651466	0.000260586	0.000130293	0.000651466	1.15918	1.14901	1.14371	1.19674	1.07502	1.13947	0.000618205	0.000907168	0.000569605	0.000217746	0.0001212	0.000571726	-7.38869	-7.00518	-7.47057	-8.43218	-9.01807	-7.46685	0.0985636	-7.28815	-8.3057	0.877487
IPI00026625 (+1)	Isoform 1 of Nuclear pore complex protein Nup155	155203	7	5	4	3	4	2	4.51022e-05	3.22159e-05	2.57727e-05	1.93295e-05	2.57727e-05	1.28863e-05	1.15918	1.14901	1.14371	1.19674	1.07502	1.13947	3.89086e-05	2.80379e-05	2.25342e-05	1.61518e-05	2.39741e-05	1.13091e-05	-10.1543	-10.482	-10.7005	-11.0335	-10.6385	-11.3899	0.0991961	-10.4456	-11.0206	0.947819
IPI00215884	Isoform ASF-1 of Splicing factor, arginine/serine-rich 1	27745.1	46	48	38	40	35	30	0.00165795	0.00173004	0.00136961	0.0014417	0.00126148	0.00108127	1.15918	1.14901	1.14371	1.19674	1.07502	1.13947	0.00143028	0.00150567	0.00119751	0.00120468	0.00117345	0.000948924	-6.54989	-6.49851	-6.72751	-6.72154	-6.74781	-6.96018	0.10087	-6.59197	-6.80984	0.968006
IPI00218342	C-1-tetrahydrofolate synthase, cytoplasmic	101562	65	101	106	138	141	110	0.000640006	0.000994471	0.0010437	0.00135878	0.00138832	0.00108309	1.15918	1.14901	1.14371	1.19674	1.07502	1.13947	0.000552119	0.000865503	0.000912555	0.0011354	0.00129143	0.000950517	-7.50175	-7.0522	-6.99926	-6.78077	-6.652	-6.9585	0.101083	-7.1844	-6.79709	1.05698
IPI00025974	Charged multivesicular body protein 4b	24951.2	18	14	15	12	12	14	0.000721408	0.000561095	0.000601173	0.000480939	0.000480939	0.000561095	1.15918	1.14901	1.14371	1.19674	1.07502	1.13947	0.000622342	0.000488329	0.000525633	0.000401872	0.000447375	0.000492417	-7.38202	-7.62452	-7.55091	-7.81938	-7.71211	-7.61618	0.101124	-7.51915	-7.71589	0.974502
IPI00027444	Leukocyte elastase inhibitor	42743.8	53	38	33	62	45	70	0.00123995	0.000889018	0.000772042	0.0014505	0.00105278	0.00163766	1.15918	1.14901	1.14371	1.19674	1.07502	1.13947	0.00106967	0.000773725	0.00067503	0.00121204	0.000979313	0.00143721	-6.8404	-7.16429	-7.30075	-6.71545	-6.92866	-6.54505	0.101906	-7.10182	-6.72972	1.05529
IPI00296190 (+2)	Uncharacterized protein C10orf58 precursor	25765.5	5	0.16	2	8	18	9	0.000194058	6.20985e-06	7.76232e-05	0.000310493	0.000698609	0.000349304	1.15918	1.14901	1.14371	1.19674	1.07502	1.13947	0.000167409	5.40452e-06	6.78694e-05	0.000259448	0.000649854	0.000306549	-8.69507	-12.1283	-9.59793	-8.25696	-7.33876	-8.09013	0.102853	-10.1404	-7.89528	1.28436
IPI00032851	Coatomer subunit zeta-1	20198.9	7	8	11	7	5	3	0.000346554	0.000396061	0.000544584	0.000346554	0.000247538	0.000148523	1.15918	1.14901	1.14371	1.19674	1.07502	1.13947	0.000298964	0.000344698	0.000476154	0.00028958	0.000230263	0.000130344	-8.11519	-7.97284	-7.64977	-8.14708	-8.37629	-8.94534	0.103299	-7.9126	-8.48957	0.932038
IPI00027497	Glucose-6-phosphate isomerase	63148.5	63	65	49	41	48	47	0.000997648	0.00102932	0.000775949	0.000649263	0.000760113	0.000744277	1.15918	1.14901	1.14371	1.19674	1.07502	1.13947	0.000860648	0.000895832	0.000678446	0.000542524	0.000707066	0.000653178	-7.05782	-7.01776	-7.29571	-7.51928	-7.25439	-7.33366	0.103983	-7.12376	-7.36911	0.966706
IPI00215920	ADP-ribosylation factor 6	20083	8	10	12	8	6	8	0.000398347	0.000497934	0.00059752	0.000398347	0.00029876	0.000398347	1.15918	1.14901	1.14371	1.19674	1.07502	1.13947	0.000343645	0.000433359	0.000522438	0.000332859	0.00027791	0.000349589	-7.9759	-7.74394	-7.557	-8.00779	-8.18821	-7.95875	0.104462	-7.75895	-8.05159	0.963655
IPI00470518	Mitotic spindle assembly checkpoint protein MAD1	83068.4	4	5	7	2	3	4	4.81531e-05	6.01914e-05	8.42679e-05	2.40765e-05	3.61148e-05	4.81531e-05	1.15918	1.14901	1.14371	1.19674	1.07502	1.13947	4.15406e-05	5.23854e-05	7.36792e-05	2.01184e-05	3.35944e-05	4.22591e-05	-10.0888	-9.85688	-9.51579	-10.8139	-10.3012	-10.0717	0.105027	-9.8205	-10.3956	0.944681
IPI00005154	FACT complex subunit SSRP1	81077.6	14	36	29	13	15	8	0.000172674	0.000444019	0.000357682	0.00016034	0.000185008	9.86709e-05	1.15918	1.14901	1.14371	1.19674	1.07502	1.13947	0.000148962	0.000386436	0.000312737	0.00013398	0.000172097	8.65935e-05	-8.81182	-7.85854	-8.07015	-8.91782	-8.66745	-9.35429	0.105633	-8.24684	-8.97985	0.918371
IPI00014149	Tetratricopeptide repeat protein 35	34834.8	3	4	5	3	2	3	8.61208e-05	0.000114828	0.000143535	8.61208e-05	5.74139e-05	8.61208e-05	1.15918	1.14901	1.14371	1.19674	1.07502	1.13947	7.42944e-05	9.99362e-05	0.000125499	7.19625e-05	5.34071e-05	7.55796e-05	-9.50748	-9.21098	-8.98322	-9.53937	-9.83757	-9.49032	0.105723	-9.23389	-9.62242	0.959622
IPI00221354 (+3)	Isoform Short of RNA-binding protein FUS	53355	34	43	32	26	31	22	0.000637241	0.000805923	0.000599756	0.000487302	0.000581014	0.000412332	1.15918	1.14901	1.14371	1.19674	1.07502	1.13947	0.000549733	0.000701406	0.000524393	0.00040719	0.000540466	0.000361863	-7.50608	-7.26242	-7.55327	-7.80623	-7.52308	-7.92425	0.10598	-7.44059	-7.75119	0.959929
IPI00332371	Isoform 1 of 6-phosphofructokinase, liver type	85019.2	2	10	19	34	34	23	2.35241e-05	0.00011762	0.000223479	0.00039991	0.00039991	0.000270527	1.15918	1.14901	1.14371	1.19674	1.07502	1.13947	2.02937e-05	0.000102367	0.000195398	0.000334165	0.000372001	0.000237414	-10.8052	-9.18695	-8.54047	-8.00388	-7.89661	-8.3457	0.106053	-9.51087	-8.08206	1.17679
IPI00006863 (+1)	Single-stranded nucleic acid binding R3H domain containing protein	32780.8	4	4	3	5	5	4	0.000122023	0.000122023	9.1517e-05	0.000152528	0.000152528	0.000122023	1.15918	1.14901	1.14371	1.19674	1.07502	1.13947	0.000105266	0.000106198	8.00173e-05	0.000127453	0.000141884	0.000107087	-9.15902	-9.1502	-9.43327	-8.96777	-8.8605	-9.14187	0.10631	-9.2475	-8.99005	1.02864
IPI00026970	FACT complex subunit SPT16	119917	70	70	114	68	27	48	0.000583735	0.000583735	0.000950654	0.000567057	0.000225155	0.000400276	1.15918	1.14901	1.14371	1.19674	1.07502	1.13947	0.000503575	0.000508033	0.000831199	0.000473833	0.000209442	0.000351282	-7.59378	-7.58496	-7.09264	-7.65466	-8.47106	-7.95392	0.106482	-7.42379	-8.02655	0.924905
IPI00291930	Isoform 1 of Clathrin interactor 1	68260.5	4	3	1	5	11	5	5.8599e-05	4.39493e-05	1.46498e-05	7.32488e-05	0.000161147	7.32488e-05	1.15918	1.14901	1.14371	1.19674	1.07502	1.13947	5.0552e-05	3.82497e-05	1.28089e-05	6.12067e-05	0.000149901	6.42831e-05	-9.89251	-10.1714	-11.2654	-9.70125	-8.80553	-9.65221	0.106957	-10.4431	-9.38633	1.11258
IPI00298887 (+3)	88 kDa protein	88450.2	13	15	12	15	26	20	0.000146975	0.000169587	0.00013567	0.000169587	0.000293951	0.000226116	1.15918	1.14901	1.14371	1.19674	1.07502	1.13947	0.000126792	0.000147594	0.000118622	0.000141707	0.000273436	0.000198439	-8.97296	-8.82105	-9.03957	-8.86175	-8.20444	-8.52503	0.107765	-8.94453	-8.53041	1.04855
IPI00217468	Histone H1.5	22581.7	35	44	54	33	34	24	0.00154993	0.00194848	0.00239132	0.00146136	0.00150564	0.00106281	1.15918	1.14901	1.14371	1.19674	1.07502	1.13947	0.00133709	0.00169579	0.00209083	0.00122111	0.00140057	0.000932719	-6.61726	-6.37961	-6.17019	-6.70799	-6.57088	-6.97741	0.107934	-6.38902	-6.75209	0.946228
IPI00219155	60S ribosomal protein L27	15798.4	31	42	39	31	30	28	0.00196222	0.0026585	0.0024686	0.00196222	0.00189893	0.00177233	1.15918	1.14901	1.14371	1.19674	1.07502	1.13947	0.00169277	0.00231373	0.00215841	0.00163963	0.0017664	0.0015554	-6.38139	-6.0689	-6.13838	-6.41328	-6.33881	-6.46602	0.10799	-6.19622	-6.40604	0.967247
IPI00009922	SRA stem-loop-interacting RNA-binding protein, mitochondrial precursor	12349	4	5	6	6	9	7	0.000323913	0.000404891	0.000485869	0.000485869	0.000728804	0.000566848	1.15918	1.14901	1.14371	1.19674	1.07502	1.13947	0.000279432	0.000352382	0.000424817	0.000405992	0.000677942	0.000497465	-8.18275	-7.95079	-7.76385	-7.80918	-7.29645	-7.60599	0.108745	-7.9658	-7.57054	1.05221
IPI00022002	Mitochondrial 28S ribosomal protein S27	47670.8	5	5	5	8	5	11	0.000104886	0.000104886	0.000104886	0.000167818	0.000104886	0.000230749	1.15918	1.14901	1.14371	1.19674	1.07502	1.13947	9.04827e-05	9.12838e-05	9.17065e-05	0.000140228	9.75662e-05	0.000202505	-9.31035	-9.30154	-9.29692	-8.87224	-9.23498	-8.50474	0.109654	-9.30294	-8.87065	1.04873
IPI00001676 (+1)	Isoform 2 of Nuclear protein localization protein 4 homolog	69461.8	11	8	11	8	6	3	0.00015836	0.000115171	0.00015836	0.000115171	8.63784e-05	4.31892e-05	1.15918	1.14901	1.14371	1.19674	1.07502	1.13947	0.000136614	0.000100235	0.000138462	9.62371e-05	8.03502e-05	3.79028e-05	-8.89835	-9.20799	-8.88492	-9.2487	-9.42912	-10.1805	0.110217	-8.99709	-9.61943	0.935303
IPI00020008	NEDD8 precursor	9072	5	8	6	11	13	7	0.000551146	0.000881834	0.000661376	0.00121252	0.00143298	0.000771605	1.15918	1.14901	1.14371	1.19674	1.07502	1.13947	0.000475461	0.000767473	0.00057827	0.00101318	0.00133298	0.00067716	-7.65123	-7.17241	-7.45547	-6.89466	-6.62034	-7.2976	0.112243	-7.42637	-6.93753	1.07046
IPI00010120 (+2)	Isoform 1 of C-terminal-binding protein 2	48945.1	2	4	3	2	1	2	4.08621e-05	8.17242e-05	6.12932e-05	4.08621e-05	2.04311e-05	4.08621e-05	1.15918	1.14901	1.14371	1.19674	1.07502	1.13947	3.52508e-05	7.11258e-05	5.35913e-05	3.41444e-05	1.90052e-05	3.58606e-05	-10.253	-9.55106	-9.83412	-10.2849	-10.8708	-10.2359	0.112654	-9.8794	-10.4639	0.944145
IPI00444452 (+1)	Isoform 1 of Putative helicase MOV-10	113676	15	21	18	5	15	8	0.000131955	0.000184736	0.000158345	4.39849e-05	0.000131955	7.03758e-05	1.15918	1.14901	1.14371	1.19674	1.07502	1.13947	0.000113834	0.000160779	0.000138448	3.67537e-05	0.000122746	6.17617e-05	-9.08077	-8.73548	-8.88501	-10.2113	-9.0054	-9.69223	0.112753	-8.90042	-9.6363	0.923635
IPI00168407	Putative uncharacterized protein DKFZp686J1643	99366.7	7	1	2	8	10	6	7.04461e-05	1.00637e-05	2.01275e-05	8.05099e-05	0.000100637	6.03824e-05	1.15918	1.14901	1.14371	1.19674	1.07502	1.13947	6.07722e-05	8.75861e-06	1.75983e-05	6.7274e-05	9.36141e-05	5.29916e-05	-9.70838	-11.6455	-10.9477	-9.60674	-9.27633	-9.84538	0.11365	-10.7672	-9.57615	1.12438
IPI00063827	Isoform 1 of Abhydrolase domain-containing protein 14B	22346.1	0.16	2	2	7	4	4	7.16009e-06	8.95011e-05	8.95011e-05	0.000313254	0.000179002	0.000179002	1.15918	1.14901	1.14371	1.19674	1.07502	1.13947	6.17684e-06	7.78941e-05	7.82547e-05	0.000261755	0.00016651	0.000157092	-11.9947	-9.46016	-9.45554	-8.2481	-8.70046	-8.75868	0.114188	-10.3035	-8.56908	1.2024
IPI00021347	Ubiquitin-conjugating enzyme E2 L3	17862.3	9	8	11	8	7	5	0.000503854	0.000447871	0.000615822	0.000447871	0.000391887	0.000279919	1.15918	1.14901	1.14371	1.19674	1.07502	1.13947	0.000434664	0.000389788	0.000538441	0.000374241	0.000364538	0.000245657	-7.74094	-7.84991	-7.52683	-7.89061	-7.91688	-8.31157	0.11463	-7.70589	-8.03969	0.958481
IPI00013890	Isoform 1 of 14-3-3 protein sigma	27774.8	105	76	62	112	102	103	0.00378041	0.00273629	0.00223224	0.00403243	0.00367239	0.0037084	1.15918	1.14901	1.14371	1.19674	1.07502	1.13947	0.00326127	0.00238144	0.00195175	0.0033695	0.0034161	0.00325449	-5.72564	-6.04005	-6.23903	-5.69299	-5.67925	-5.72772	0.114972	-6.00157	-5.69999	1.05291
IPI00054042 (+3)	Isoform 1 of General transcription factor II-I	112418	6	7	13	19	11	13	5.33723e-05	6.22677e-05	0.00011564	0.000169012	9.78492e-05	0.00011564	1.15918	1.14901	1.14371	1.19674	1.07502	1.13947	4.6043e-05	5.41924e-05	0.000101109	0.000141227	9.10205e-05	0.000101486	-9.98593	-9.82297	-9.19931	-8.86514	-9.30443	-9.19559	0.115968	-9.6694	-9.12172	1.06004
IPI00008964	Ras-related protein Rab-1B	22172	42	32	53	61	47	64	0.00189428	0.00144326	0.0023904	0.00275122	0.00211979	0.00288652	1.15918	1.14901	1.14371	1.19674	1.07502	1.13947	0.00163415	0.00125609	0.00209003	0.00229892	0.00197185	0.00253321	-6.41663	-6.67975	-6.17057	-6.07532	-6.22878	-5.97827	0.116131	-6.42232	-6.09412	1.05385
IPI00027240	Guanine nucleotide-binding protein G(I)/G(S)/G(O) subunit gamma-5 precursor	7318.3	4	2	3	5	10	4	0.000546575	0.000273288	0.000409931	0.000683219	0.00136644	0.000546575	1.15918	1.14901	1.14371	1.19674	1.07502	1.13947	0.000471518	0.000237846	0.000358421	0.000570898	0.00127108	0.000479674	-7.65955	-8.34389	-7.9338	-7.4683	-6.66789	-7.6424	0.116256	-7.97908	-7.25953	1.09912
IPI00218848	ATP synthase, H+ transporting, mitochondrial F0 complex, subunit E	8308.2	0.16	1	4	5	5	7	1.92581e-05	0.000120363	0.000481452	0.000601815	0.000601815	0.000842541	1.15918	1.14901	1.14371	1.19674	1.07502	1.13947	1.66135e-05	0.000104754	0.000420955	0.000502877	0.000559816	0.000739414	-11.0053	-9.1639	-7.77299	-7.59517	-7.4879	-7.20965	0.116553	-9.31406	-7.43091	1.25342
IPI00012493 (+1)	40S ribosomal protein S20	15550.5	28	27	32	24	26	22	0.00180059	0.00173628	0.00205781	0.00154336	0.00167197	0.00141475	1.15918	1.14901	1.14371	1.19674	1.07502	1.13947	0.00155332	0.00151111	0.00179924	0.00128963	0.00155529	0.00124158	-6.46736	-6.49491	-6.32039	-6.6534	-6.46609	-6.69137	0.116678	-6.42755	-6.60362	0.973338
IPI00015905 (+1)	Exosome complex exonuclease RRP4	32789.4	4	11	4	4	2	2	0.000121991	0.000335474	0.000121991	0.000121991	6.09953e-05	6.09953e-05	1.15918	1.14901	1.14371	1.19674	1.07502	1.13947	0.000105238	0.000291968	0.000106662	0.000101935	5.67386e-05	5.35295e-05	-9.15928	-8.13887	-9.14585	-9.19117	-9.77706	-9.83528	0.117701	-8.81466	-9.60117	0.918083
IPI00016513	Ras-related protein Rab-10	22542.1	5	2	7	7	9	14	0.000221807	8.87229e-05	0.00031053	0.00031053	0.000399253	0.00062106	1.15918	1.14901	1.14371	1.19674	1.07502	1.13947	0.000191348	7.72168e-05	0.00027151	0.000259479	0.00037139	0.000545042	-8.56142	-9.46889	-8.21151	-8.25684	-7.89826	-7.51465	0.117946	-8.74727	-7.88991	1.10867
IPI00296913 (+1)	ADP-sugar pyrophosphatase	24327.8	20	16	14	16	8	6	0.000822105	0.000657684	0.000575473	0.000657684	0.000328842	0.000246631	1.15918	1.14901	1.14371	1.19674	1.07502	1.13947	0.000709211	0.000572392	0.000503162	0.000549561	0.000305893	0.000216444	-7.25136	-7.46569	-7.5946	-7.50639	-8.09228	-8.43818	0.118192	-7.43721	-8.01228	0.928227
IPI00012535	DnaJ homolog subfamily A member 1	44868.6	13	7	9	7	5	7	0.000289735	0.000156011	0.000200586	0.000156011	0.000111437	0.000156011	1.15918	1.14901	1.14371	1.19674	1.07502	1.13947	0.000249948	0.000135779	0.000175381	0.000130363	0.00010366	0.000136915	-8.29426	-8.90448	-8.64855	-8.94519	-9.1744	-8.89615	0.118662	-8.61576	-9.00525	0.95675
IPI00646917	Cleavage and polyadenylation specificity factor subunit 5	26228.1	11	10	6	20	10	14	0.000419398	0.00038127	0.000228762	0.000762541	0.00038127	0.000533779	1.15918	1.14901	1.14371	1.19674	1.07502	1.13947	0.000361805	0.000331825	0.000200017	0.000637179	0.000354662	0.000468444	-7.92441	-8.0109	-8.51711	-7.35846	-7.94434	-7.66609	0.11971	-8.15081	-7.6563	1.06459
IPI00216048	Phosphatidylinositol transfer protein alpha isoform	31806.3	6	6	6	5	1	3	0.000188642	0.000188642	0.000188642	0.000157202	3.14403e-05	9.43209e-05	1.15918	1.14901	1.14371	1.19674	1.07502	1.13947	0.000162737	0.000164178	0.000164938	0.000131358	2.92462e-05	8.2776e-05	-8.72338	-8.71456	-8.70994	-8.93759	-10.4398	-9.39937	0.119827	-8.71596	-9.59224	0.908647
IPI00306516	Import inner membrane translocase subunit TIM44, mitochondrial precursor	51357.1	8	6	7	6	4	2	0.000155772	0.000116829	0.000136301	0.000116829	7.7886e-05	3.8943e-05	1.15918	1.14901	1.14371	1.19674	1.07502	1.13947	0.000134381	0.000101678	0.000119174	9.76223e-05	7.24505e-05	3.41764e-05	-8.91483	-9.1937	-9.03493	-9.2344	-9.53261	-10.284	0.119976	-9.04782	-9.68366	0.934339
IPI00179953	Isoform 1 of Nuclear autoantigenic sperm protein	85235.5	32	25	32	39	71	38	0.00037543	0.000293305	0.00037543	0.000457556	0.000832986	0.000445824	1.15918	1.14901	1.14371	1.19674	1.07502	1.13947	0.000323875	0.000255268	0.000328255	0.000382334	0.000774854	0.000391255	-8.03515	-8.2732	-8.02172	-7.86922	-7.16284	-7.84615	0.120196	-8.11002	-7.62607	1.06346
IPI00001661 (+2)	regulator of chromosome condensation 1 isoform a	48144.3	17	30	17	12	3	13	0.000353105	0.000623127	0.000353105	0.000249251	6.23127e-05	0.000270022	1.15918	1.14901	1.14371	1.19674	1.07502	1.13947	0.000304616	0.000542316	0.000308735	0.000208274	5.7964e-05	0.000236971	-8.09646	-7.51966	-8.08303	-8.47666	-9.75569	-8.34757	0.120451	-7.89972	-8.85997	0.891618
IPI00179057 (+2)	Isoform 1 of Cullin-4B	102304	4	5	6	9	5	8	3.90992e-05	4.88739e-05	5.86487e-05	8.79731e-05	4.88739e-05	7.81983e-05	1.15918	1.14901	1.14371	1.19674	1.07502	1.13947	3.37299e-05	4.25357e-05	5.12792e-05	7.35103e-05	4.54631e-05	6.86268e-05	-10.2971	-10.0652	-9.87823	-9.51808	-9.99861	-9.58683	0.120821	-10.0802	-9.70117	1.03907
IPI00304082	Isochorismatase domain-containing protein 1	32236.7	5	3	5	1	0.16	3	0.000155103	9.30616e-05	0.000155103	3.10205e-05	4.96329e-06	9.30616e-05	1.15918	1.14901	1.14371	1.19674	1.07502	1.13947	0.000133804	8.09929e-05	0.000135613	2.59208e-05	4.61691e-06	8.16708e-05	-8.91914	-9.42115	-8.9057	-10.5605	-12.2858	-9.41281	0.121368	-9.082	-10.753	0.8446
IPI00295857	Coatomer subunit alpha	138335	123	85	138	208	200	124	0.000889145	0.00061445	0.000997577	0.00150359	0.00144576	0.000896373	1.15918	1.14901	1.14371	1.19674	1.07502	1.13947	0.000767044	0.000534764	0.000872226	0.0012564	0.00134487	0.000786657	-7.17297	-7.53368	-7.04446	-6.6795	-6.61146	-7.14772	0.121653	-7.25037	-6.81289	1.06421
IPI00298558	Programmed cell death protein 10	24702.5	6	6	8	8	10	8	0.00024289	0.00024289	0.000323854	0.000323854	0.000404817	0.000323854	1.15918	1.14901	1.14371	1.19674	1.07502	1.13947	0.000209536	0.000211391	0.00028316	0.000270612	0.000376566	0.000284214	-8.47062	-8.4618	-8.1695	-8.21482	-7.88442	-8.16578	0.122414	-8.36731	-8.08834	1.03449
IPI00016910 (+1)	Eukaryotic translation initiation factor 3 subunit 8	105347	30	28	35	59	51	31	0.000284773	0.000265788	0.000332235	0.000560053	0.000484113	0.000294265	1.15918	1.14901	1.14371	1.19674	1.07502	1.13947	0.000245667	0.000231319	0.000290488	0.00046798	0.000450328	0.000258247	-8.31153	-8.37171	-8.14395	-7.66708	-7.70553	-8.26159	0.122799	-8.27573	-7.87807	1.05048
IPI00219806	Protein S100-A7	11457.7	2	7	1	4	15	22	0.000174555	0.000610943	8.72776e-05	0.00034911	0.00130916	0.00192011	1.15918	1.14901	1.14371	1.19674	1.07502	1.13947	0.000150585	0.000531712	7.63106e-05	0.000291716	0.0012178	0.00168508	-8.80099	-7.53941	-9.4807	-8.13973	-6.71071	-6.38594	0.122831	-8.60703	-7.07879	1.21589
IPI00027175 (+1)	Sorcin	21676.7	12	16	20	23	18	23	0.00055359	0.00073812	0.00092265	0.00106105	0.000830385	0.00106105	1.15918	1.14901	1.14371	1.19674	1.07502	1.13947	0.000477569	0.000642396	0.000806713	0.000886611	0.000772434	0.000931174	-7.6468	-7.35031	-7.12254	-7.0281	-7.16596	-6.97906	0.122888	-7.37322	-7.05771	1.0447
IPI00479786 (+1)	KH-type splicing regulatory protein	73115.6	31	38	50	49	57	52	0.000423986	0.000519725	0.000683849	0.000670172	0.000779587	0.000711203	1.15918	1.14901	1.14371	1.19674	1.07502	1.13947	0.000365763	0.000452324	0.000597919	0.000559995	0.000725182	0.000624151	-7.91352	-7.70111	-7.42206	-7.48758	-7.22909	-7.37912	0.122953	-7.6789	-7.36526	1.04258
IPI00009901	Nuclear transport factor 2	14478.9	12	10	15	11	8	9	0.000828792	0.00069066	0.00103599	0.000759726	0.000552528	0.000621594	1.15918	1.14901	1.14371	1.19674	1.07502	1.13947	0.00071498	0.000601091	0.000905812	0.000634827	0.000513968	0.000545511	-7.24326	-7.41676	-7.00668	-7.36216	-7.57335	-7.51379	0.124344	-7.22223	-7.4831	0.965139
IPI00002922	F-box-like/WD repeat-containing protein TBL1XR1	55594.9	10	2	2	15	16	6	0.000179873	3.59745e-05	3.59745e-05	0.000269809	0.000287796	0.000107924	1.15918	1.14901	1.14371	1.19674	1.07502	1.13947	0.000155172	3.13091e-05	3.14541e-05	0.000225452	0.000267711	9.47137e-05	-8.77098	-10.3716	-10.367	-8.3974	-8.2256	-9.26465	0.124366	-9.83652	-8.62922	1.13991
IPI00293564 (+1)	Hydroxymethylglutaryl-CoA lyase, mitochondrial precursor	66122.4	2	3	5	5	6	5	3.02469e-05	4.53704e-05	7.56173e-05	7.56173e-05	9.07408e-05	7.56173e-05	1.15918	1.14901	1.14371	1.19674	1.07502	1.13947	2.60933e-05	3.94865e-05	6.61156e-05	6.31859e-05	8.44082e-05	6.63617e-05	-10.5538	-10.1396	-9.62411	-9.66943	-9.37985	-9.62039	0.124655	-10.1058	-9.55656	1.05748
IPI00024911	Endoplasmic reticulum protein ERp29 precursor	28994.9	19	17	14	19	21	20	0.000655288	0.00058631	0.000482844	0.000655288	0.000724265	0.000689776	1.15918	1.14901	1.14371	1.19674	1.07502	1.13947	0.000565301	0.000510274	0.000422171	0.000547558	0.00067372	0.000605348	-7.47815	-7.58056	-7.7701	-7.51004	-7.3027	-7.40971	0.124922	-7.6096	-7.40748	1.02729
IPI00027009 (+1)	Isoform 1 of Protein kinase C and casein kinase substrate in neurons protein 2	55738.9	6	3	1	6	10	7	0.000107645	5.38224e-05	1.79408e-05	0.000107645	0.000179408	0.000125586	1.15918	1.14901	1.14371	1.19674	1.07502	1.13947	9.28626e-05	4.68424e-05	1.56864e-05	8.9948e-05	0.000166887	0.000110214	-9.28439	-9.96872	-11.0627	-9.31628	-8.69819	-9.11309	0.124923	-10.1053	-9.04252	1.11753
IPI00019600	Ubiquitin-conjugating enzyme E2 variant 2	16362.9	14	11	13	3	6	0.16	0.000855594	0.000672252	0.00079448	0.000183342	0.000366683	9.77822e-06	1.15918	1.14901	1.14371	1.19674	1.07502	1.13947	0.000738101	0.000585071	0.000694649	0.0001532	0.000341093	8.58136e-06	-7.21143	-7.44378	-7.2721	-8.78376	-7.98336	-11.6659	0.12502	-7.3091	-9.47768	0.771191
IPI00017855 (+1)	Aconitate hydratase, mitochondrial precursor	85428	36	35	42	44	40	57	0.000421408	0.000409702	0.000491642	0.000515054	0.000468231	0.000667229	1.15918	1.14901	1.14371	1.19674	1.07502	1.13947	0.000363538	0.000356569	0.000429864	0.000430379	0.000435554	0.000585559	-7.91963	-7.93898	-7.75204	-7.75084	-7.73889	-7.44294	0.125332	-7.87022	-7.64423	1.02956
IPI00644127	Isoleucyl-tRNA synthetase, cytoplasmic	144962	33	84	73	117	100	94	0.000227645	0.000579461	0.000503579	0.000807106	0.000689834	0.000648444	1.15918	1.14901	1.14371	1.19674	1.07502	1.13947	0.000196384	0.000504313	0.000440301	0.000674418	0.000641692	0.000569074	-8.53544	-7.59231	-7.72805	-7.30166	-7.3514	-7.4715	0.12549	-7.95193	-7.37485	1.07825
IPI00008529	60S acidic ribosomal protein P2	11665.5	26	24	22	18	13	23	0.00222879	0.00205735	0.0018859	0.00154301	0.0011144	0.00197163	1.15918	1.14901	1.14371	1.19674	1.07502	1.13947	0.00192273	0.00179054	0.00164893	0.00128934	0.00103663	0.0017303	-6.25401	-6.32524	-6.40763	-6.65362	-6.87178	-6.35946	0.125521	-6.32896	-6.62829	0.95484
IPI00018350	DNA replication licensing factor MCM5	82288.3	12	18	29	43	41	23	0.000145829	0.000218743	0.000352419	0.000522553	0.000498248	0.000279505	1.15918	1.14901	1.14371	1.19674	1.07502	1.13947	0.000125803	0.000190375	0.000308136	0.000436645	0.000463476	0.000245294	-8.98079	-8.56651	-8.08497	-7.73639	-7.67675	-8.31305	0.125548	-8.54409	-7.90873	1.08034
IPI00177728	Cytosolic non-specific dipeptidase	52879.7	19	25	20	24	25	28	0.000359306	0.000472771	0.000378217	0.00045386	0.000472771	0.000529504	1.15918	1.14901	1.14371	1.19674	1.07502	1.13947	0.000309965	0.00041146	0.000330692	0.000379246	0.000439777	0.000464692	-8.07905	-7.7958	-8.01432	-7.87733	-7.72924	-7.67414	0.125559	-7.96306	-7.76023	1.02614
IPI00219861	Isoform 1 of Low molecular weight phosphotyrosine protein phosphatase	18042.7	16	15	13	10	7	14	0.000886785	0.000831361	0.000720513	0.000554241	0.000387969	0.000775937	1.15918	1.14901	1.14371	1.19674	1.07502	1.13947	0.000765009	0.000723546	0.000629976	0.000463124	0.000360893	0.000680962	-7.17562	-7.23135	-7.36983	-7.67752	-7.92693	-7.292	0.125992	-7.25893	-7.63215	0.951099
IPI00177965	5'-nucleotidase domain-containing protein 1	51847.5	2	3	5	5	10	5	3.85747e-05	5.7862e-05	9.64367e-05	9.64367e-05	0.000192873	9.64367e-05	1.15918	1.14901	1.14371	1.19674	1.07502	1.13947	3.32775e-05	5.03581e-05	8.43188e-05	8.05825e-05	0.000179413	8.46328e-05	-10.3106	-9.89635	-9.38091	-9.42623	-8.62582	-9.37719	0.126226	-9.86263	-9.14308	1.0787
IPI00100980	EH domain-containing protein 2	61163.2	6	6	8	6	5	5	9.80982e-05	9.80982e-05	0.000130798	9.80982e-05	8.17485e-05	8.17485e-05	1.15918	1.14901	1.14371	1.19674	1.07502	1.13947	8.4627e-05	8.53763e-05	0.000114362	8.19709e-05	7.60434e-05	7.17424e-05	-9.37726	-9.36844	-9.07614	-9.40915	-9.48421	-9.54243	0.126227	-9.27395	-9.47859	0.97841
IPI00024095	Annexin A3	36377.4	28	47	25	17	18	26	0.000769709	0.00129201	0.00068724	0.000467323	0.000494813	0.000714729	1.15918	1.14901	1.14371	1.19674	1.07502	1.13947	0.00066401	0.00112446	0.000600884	0.000390495	0.000460281	0.000627246	-7.31721	-6.79046	-7.41711	-7.84809	-7.68367	-7.37417	0.126269	-7.17493	-7.63531	0.939703
IPI00007334	Isoform 1 of Apoptotic chromatin condensation inducer in the nucleus	151888	0.16	3	0.16	3	4	2	1.05341e-06	1.97514e-05	1.05341e-06	1.97514e-05	2.63352e-05	1.31676e-05	1.15918	1.14901	1.14371	1.19674	1.07502	1.13947	9.08751e-07	1.71899e-05	9.21042e-07	1.65043e-05	2.44973e-05	1.15559e-05	-13.9112	-10.9712	-13.8978	-11.0119	-10.6169	-11.3683	0.126591	-12.9267	-10.9991	1.17526
IPI00413451 (+1)	Putative uncharacterized protein DKFZp686I04222	46371.5	31	24	17	60	24	47	0.000668514	0.000517559	0.000366604	0.0012939	0.000517559	0.00101355	1.15918	1.14901	1.14371	1.19674	1.07502	1.13947	0.000576712	0.000450439	0.000320539	0.00108118	0.00048144	0.000889494	-7.45817	-7.70529	-8.04551	-6.8297	-7.63873	-7.02486	0.126766	-7.73632	-7.16443	1.07982
IPI00180386 (+2)	Isoform GN-1L of Glycogenin-1	39384.4	6	7	9	16	7	16	0.000152345	0.000177735	0.000228517	0.000406252	0.000177735	0.000406252	1.15918	1.14901	1.14371	1.19674	1.07502	1.13947	0.000131424	0.000154686	0.000199802	0.000339464	0.000165332	0.000356527	-8.93708	-8.77412	-8.51818	-7.98814	-8.70756	-7.9391	0.127122	-8.74313	-8.2116	1.06473
IPI00025329	60S ribosomal protein L19	23467.4	18	18	20	15	17	12	0.000767021	0.000767021	0.000852246	0.000639185	0.000724409	0.000511348	1.15918	1.14901	1.14371	1.19674	1.07502	1.13947	0.000661692	0.00066755	0.000745156	0.000534103	0.000673854	0.000448758	-7.32071	-7.3119	-7.20192	-7.53492	-7.3025	-7.70903	0.127737	-7.27817	-7.51548	0.968424
IPI00290078	keratin 4	63912.2	18	38	6	54	47	36	0.000281636	0.000594566	9.38788e-05	0.000844909	0.000735384	0.000563273	1.15918	1.14901	1.14371	1.19674	1.07502	1.13947	0.000242961	0.000517459	8.20824e-05	0.000706006	0.000684063	0.000494328	-8.32261	-7.56658	-9.40779	-7.25589	-7.28746	-7.61231	0.127774	-8.43233	-7.38522	1.14178
IPI00168554	Sulfiredoxin-1	14259.4	4	8	3	1	3	0.16	0.000280517	0.000561033	0.000210388	7.01292e-05	0.000210388	1.12207e-05	1.15918	1.14901	1.14371	1.19674	1.07502	1.13947	0.000241995	0.000488275	0.000183951	5.85999e-05	0.000195705	9.84725e-06	-8.32659	-7.62463	-8.60084	-9.74478	-8.5389	-11.5283	0.128044	-8.18402	-9.93733	0.823563
IPI00298347 (+1)	Isoform 2 of Tyrosine-protein phosphatase non-receptor type 11	68010.7	2	3	6	12	16	4	2.94071e-05	4.41107e-05	8.82214e-05	0.000176443	0.000235257	5.88143e-05	1.15918	1.14901	1.14371	1.19674	1.07502	1.13947	2.53689e-05	3.83902e-05	7.71359e-05	0.000147436	0.000218839	5.16154e-05	-10.582	-10.1677	-9.46994	-8.82212	-8.42717	-9.87169	0.128084	-10.0732	-9.04033	1.11425
IPI00019038	Lysozyme C precursor	16536.9	6	7	5	7	21	11	0.000362825	0.000423296	0.000302354	0.000423296	0.00126989	0.000665179	1.15918	1.14901	1.14371	1.19674	1.07502	1.13947	0.000313001	0.0003684	0.000264362	0.000353706	0.00118126	0.000583761	-8.06931	-7.90634	-8.23819	-7.94704	-6.74117	-7.44602	0.12852	-8.07128	-7.37808	1.09395
IPI00021728	Eukaryotic translation initiation factor 2 subunit 2	38389.7	15	27	29	18	12	14	0.00039073	0.000703314	0.000755411	0.000468876	0.000312584	0.000364681	1.15918	1.14901	1.14371	1.19674	1.07502	1.13947	0.000337074	0.000612104	0.000660489	0.000391793	0.000290769	0.000320044	-7.99521	-7.39861	-7.32253	-7.84478	-8.14298	-8.04705	0.128783	-7.57212	-8.0116	0.945144
IPI00007058	Coronin-1B	54234.9	13	15	12	14	19	21	0.000239698	0.000276575	0.00022126	0.000258136	0.000350328	0.000387205	1.15918	1.14901	1.14371	1.19674	1.07502	1.13947	0.000206782	0.000240707	0.000193457	0.000215699	0.000325879	0.000339811	-8.48385	-8.33193	-8.55045	-8.44163	-8.02898	-7.98712	0.129178	-8.45541	-8.15258	1.03715
IPI00021263	14-3-3 protein zeta/delta	27745.9	118	60	63	133	98	117	0.00425288	0.00216248	0.00227061	0.0047935	0.00353205	0.00421684	1.15918	1.14901	1.14371	1.19674	1.07502	1.13947	0.00366886	0.00188204	0.00198529	0.00400545	0.00328556	0.0037007	-5.60787	-6.2754	-6.22199	-5.5201	-5.71822	-5.59923	0.12942	-6.03509	-5.61252	1.07529
IPI00166749	Mitochondrial-processing peptidase subunit alpha, mitochondrial precursor	58253.8	15	10	15	19	23	15	0.000257494	0.000171663	0.000257494	0.000326159	0.000394824	0.000257494	1.15918	1.14901	1.14371	1.19674	1.07502	1.13947	0.000222134	0.0001494	0.000225138	0.000272538	0.00036727	0.000225977	-8.41223	-8.80888	-8.3988	-8.20773	-7.90941	-8.39508	0.131474	-8.53997	-8.17074	1.04519
IPI00012463 (+1)	TatD DNAse domain-containing protein 1	33602.9	3	5	6	3	1	3	8.9278e-05	0.000148797	0.000178556	8.9278e-05	2.97593e-05	8.9278e-05	1.15918	1.14901	1.14371	1.19674	1.07502	1.13947	7.70181e-05	0.0001295	0.000156119	7.46007e-05	2.76825e-05	7.83503e-05	-9.47147	-8.95183	-8.76489	-9.50336	-10.4947	-9.45432	0.131824	-9.06273	-9.81746	0.923123
IPI00009896	Epoxide hydrolase 1	52951.1	6	4	2	6	7	7	0.000113312	7.55414e-05	3.77707e-05	0.000113312	0.000132197	0.000132197	1.15918	1.14901	1.14371	1.19674	1.07502	1.13947	9.77517e-05	6.57448e-05	3.30246e-05	9.46836e-05	0.000122972	0.000116016	-9.23308	-9.62973	-10.3183	-9.26497	-9.00356	-9.06178	0.132066	-9.72702	-9.1101	1.06772
IPI00007926	c-Myc-responsive protein Rcl	19108.3	6	2	2	8	9	4	0.000314	0.000104667	0.000104667	0.000418666	0.000471	0.000209333	1.15918	1.14901	1.14371	1.19674	1.07502	1.13947	0.00027088	9.10928e-05	9.15146e-05	0.000349838	0.000438129	0.000183711	-8.21383	-9.30363	-9.29901	-7.95804	-7.733	-8.60215	0.132612	-8.93883	-8.09773	1.10387
IPI00002519 (+1)	Isoform 1 of Serine hydroxymethyltransferase, cytosolic	53083.8	15	16	14	16	20	18	0.000282572	0.00030141	0.000263734	0.00030141	0.000376763	0.000339087	1.15918	1.14901	1.14371	1.19674	1.07502	1.13947	0.000243768	0.000262322	0.000230594	0.000251858	0.000350469	0.000297582	-8.31929	-8.24594	-8.37485	-8.28664	-7.95624	-8.11982	0.133435	-8.31336	-8.1209	1.0237
IPI00016339	Ras-related protein Rab-5C	23482.7	35	29	24	26	22	22	0.00149046	0.00123495	0.00102203	0.0011072	0.00093686	0.00093686	1.15918	1.14901	1.14371	1.19674	1.07502	1.13947	0.00128578	0.0010748	0.000893605	0.000925175	0.000871478	0.000822188	-6.65639	-6.83562	-7.02025	-6.98553	-7.04532	-7.10354	0.133599	-6.83742	-7.0448	0.970563
IPI00373937	Suprabasin	60537.2	3	4	1	4	5	10	4.95563e-05	6.60751e-05	1.65188e-05	6.60751e-05	8.25938e-05	0.000165188	1.15918	1.14901	1.14371	1.19674	1.07502	1.13947	4.27511e-05	5.75061e-05	1.44431e-05	5.52123e-05	7.68298e-05	0.000144969	-10.0601	-9.76362	-11.1453	-9.80432	-9.47392	-8.83899	0.133805	-10.323	-9.37241	1.10143
IPI00017283	Isoleucyl-tRNA synthetase, mitochondrial precursor	113794	11	27	38	38	48	55	9.66658e-05	0.000237271	0.000333936	0.000333936	0.000421814	0.000483329	1.15918	1.14901	1.14371	1.19674	1.07502	1.13947	8.33914e-05	0.0002065	0.000291975	0.000279037	0.000392377	0.000424169	-9.39197	-8.48521	-8.13884	-8.18417	-7.84329	-7.76538	0.13397	-8.67201	-7.93094	1.09344
IPI00021518	Isoform 1 of DNA damage-binding protein 2	47865	1	0.16	8	12	5	15	2.08921e-05	3.34273e-06	0.000167137	0.000250705	0.00010446	0.000313381	1.15918	1.14901	1.14371	1.19674	1.07502	1.13947	1.80231e-05	2.90923e-06	0.000146135	0.000209489	9.71704e-05	0.000275023	-10.9239	-12.7476	-8.83098	-8.47084	-9.23904	-8.19865	0.134393	-10.8342	-8.63618	1.25451
IPI00292657	NADP-dependent leukotriene B4 12-hydroxydehydrogenase	35870.5	13	19	18	11	10	15	0.000362415	0.000529683	0.000501805	0.000306659	0.000278781	0.000418171	1.15918	1.14901	1.14371	1.19674	1.07502	1.13947	0.000312647	0.000460991	0.00043875	0.000256244	0.000259325	0.000366987	-8.07044	-7.68213	-7.73158	-8.26938	-8.25743	-7.91019	0.134416	-7.82805	-8.14566	0.961008
IPI00012912	Carnitine O-palmitoyltransferase 2, mitochondrial precursor	73779.2	16	6	17	21	23	22	0.000216863	8.13237e-05	0.000230417	0.000284633	0.000311741	0.000298187	1.15918	1.14901	1.14371	1.19674	1.07502	1.13947	0.000187083	7.07772e-05	0.000201464	0.000237839	0.000289985	0.000261689	-8.58396	-9.55597	-8.5099	-8.34391	-8.14568	-8.24835	0.135733	-8.88328	-8.24598	1.07729
IPI00216088	Cellular retinoic acid-binding protein 2	15692.9	9	7	12	11	20	14	0.000573508	0.000446062	0.000764677	0.000700954	0.00127446	0.000892123	1.15918	1.14901	1.14371	1.19674	1.07502	1.13947	0.000494752	0.000388214	0.000668591	0.000585717	0.00118552	0.000782927	-7.61145	-7.85395	-7.31034	-7.44267	-6.73757	-7.15247	0.135756	-7.59192	-7.11091	1.06764
IPI00027341	Macrophage-capping protein	38518	36	40	23	49	38	45	0.000934628	0.00103848	0.000597123	0.00127213	0.000986552	0.00116828	1.15918	1.14901	1.14371	1.19674	1.07502	1.13947	0.000806282	0.0009038	0.000522091	0.00106299	0.000917702	0.00102529	-7.12308	-7.0089	-7.55767	-6.84667	-6.99364	-6.88278	0.135899	-7.22988	-6.9077	1.04664
IPI00031397	Long-chain-fatty-acid--CoA ligase 3	80423.1	15	29	43	50	39	56	0.000186514	0.000360593	0.000534672	0.000621712	0.000484935	0.000696317	1.15918	1.14901	1.14371	1.19674	1.07502	1.13947	0.000160901	0.000313829	0.000467488	0.000519502	0.000451093	0.000611088	-8.73472	-8.06666	-7.66814	-7.56264	-7.70384	-7.40027	0.136584	-8.15651	-7.55558	1.07953
IPI00646689	Thioredoxin domain-containing protein 17	13940.4	15	12	9	20	17	13	0.00107601	0.000860807	0.000645606	0.00143468	0.00121948	0.000932541	1.15918	1.14901	1.14371	1.19674	1.07502	1.13947	0.000928248	0.000749173	0.000564482	0.00119882	0.00113437	0.000818398	-6.98221	-7.19654	-7.4796	-6.72642	-6.78168	-7.10816	0.136642	-7.21945	-6.87209	1.05055
IPI00305622	Protein-glutamine gamma-glutamyltransferase K	89786	0.16	4	1	3	17	5	1.78202e-06	4.45504e-05	1.11376e-05	3.34128e-05	0.000189339	5.5688e-05	1.15918	1.14901	1.14371	1.19674	1.07502	1.13947	1.5373e-06	3.87728e-05	9.73809e-06	2.79197e-05	0.000176125	4.88717e-05	-13.3855	-10.1578	-11.5395	-10.4862	-8.64431	-9.92631	0.137045	-11.6942	-9.6856	1.20738
IPI00018971	52 kDa Ro protein	54216.5	0.16	3	3	6	8	7	2.95113e-06	5.53337e-05	5.53337e-05	0.000110667	0.000147557	0.000129112	1.15918	1.14901	1.14371	1.19674	1.07502	1.13947	2.54587e-06	4.81577e-05	4.83807e-05	9.24737e-05	0.000137259	0.000113309	-12.881	-9.94103	-9.93641	-9.28859	-8.89364	-9.0854	0.137403	-10.9195	-9.08921	1.20137
IPI00291922	Proteasome subunit alpha type-5	26411.3	20	28	22	19	19	18	0.000757252	0.00106015	0.000832977	0.000719389	0.000719389	0.000681526	1.15918	1.14901	1.14371	1.19674	1.07502	1.13947	0.000653263	0.000922666	0.000728308	0.000601122	0.000669184	0.000598107	-7.33353	-6.98824	-7.22479	-7.41671	-7.30945	-7.42174	0.137865	-7.18219	-7.38263	0.972849
IPI00015285	Ethanolamine-phosphate cytidylyltransferase	43835.1	6	7	3	8	8	8	0.000136877	0.000159689	6.84383e-05	0.000182502	0.000182502	0.000182502	1.15918	1.14901	1.14371	1.19674	1.07502	1.13947	0.00011808	0.00013898	5.98386e-05	0.000152499	0.000169766	0.000160164	-9.04415	-8.88118	-9.72386	-8.78835	-8.68109	-8.73931	0.138417	-9.2164	-8.73625	1.05496
IPI00013894	Stress-induced-phosphoprotein 1	62642.1	175	154	170	147	139	160	0.00279365	0.00245841	0.00271383	0.00234666	0.00221895	0.00255419	1.15918	1.14901	1.14371	1.19674	1.07502	1.13947	0.00241002	0.00213959	0.00237282	0.00196087	0.0020641	0.00224156	-6.02812	-6.14714	-6.04368	-6.23437	-6.18306	-6.10058	0.138488	-6.07298	-6.17267	0.98385
IPI00329633	Threonyl-tRNA synthetase, cytoplasmic	83437.8	113	69	82	61	66	66	0.0013543	0.000826963	0.000982768	0.000731084	0.000791008	0.000791008	1.15918	1.14901	1.14371	1.19674	1.07502	1.13947	0.00116833	0.000719718	0.000859278	0.000610893	0.000735805	0.000694189	-6.75218	-7.23665	-7.05942	-7.40059	-7.21454	-7.27277	0.139019	-7.01608	-7.29597	0.961639
IPI00300127	N-acetyltransferase 10	115708	10	4	5	2	2	5	8.64243e-05	3.45697e-05	4.32121e-05	1.72849e-05	1.72849e-05	4.32121e-05	1.15918	1.14901	1.14371	1.19674	1.07502	1.13947	7.45562e-05	3.00865e-05	3.77823e-05	1.44432e-05	1.60786e-05	3.7923e-05	-9.50396	-10.4114	-10.1837	-11.1453	-11.038	-10.18	0.139036	-10.033	-10.7878	0.930038
IPI00015029 (+1)	Prostaglandin E synthase 3	18697.9	13	16	12	12	10	12	0.000695265	0.000855711	0.000641783	0.000641783	0.000534819	0.000641783	1.15918	1.14901	1.14371	1.19674	1.07502	1.13947	0.000599789	0.000744738	0.00056114	0.000536274	0.000497495	0.000563229	-7.41893	-7.20248	-7.48554	-7.53087	-7.60592	-7.48182	0.13979	-7.36898	-7.53954	0.977379
IPI00217975	Lamin-B1	66409.6	76	66	55	58	36	55	0.00114441	0.000993832	0.000828194	0.000873368	0.00054209	0.000828194	1.15918	1.14901	1.14371	1.19674	1.07502	1.13947	0.000987258	0.000864946	0.000724126	0.000729786	0.000504259	0.000726822	-6.92058	-7.05284	-7.23054	-7.22276	-7.59242	-7.22683	0.139811	-7.06799	-7.34734	0.96198
IPI00059264	Vacuolar protein sorting-associated protein 26B	39155.8	1	3	1	2	7	4	2.5539e-05	7.6617e-05	2.5539e-05	5.1078e-05	0.000178773	0.000102156	1.15918	1.14901	1.14371	1.19674	1.07502	1.13947	2.20319e-05	6.66809e-05	2.23299e-05	4.26808e-05	0.000166297	8.96521e-05	-10.723	-9.61559	-10.7096	-10.0618	-8.70174	-9.31957	0.139939	-10.3494	-9.36102	1.10558
IPI00554723 (+2)	60S ribosomal protein L10	24604.6	27	30	33	35	36	32	0.00109736	0.00121928	0.00134121	0.0014225	0.00146314	0.00130057	1.15918	1.14901	1.14371	1.19674	1.07502	1.13947	0.000946663	0.00106116	0.00117268	0.00118864	0.00136103	0.00114138	-6.96257	-6.84839	-6.74846	-6.73495	-6.59951	-6.77552	0.140221	-6.85314	-6.70333	1.02235
IPI00328170	Mannosyl-oligosaccharide glucosidase	91919.1	12	4	7	3	3	5	0.00013055	4.35165e-05	7.61539e-05	3.26374e-05	3.26374e-05	5.43957e-05	1.15918	1.14901	1.14371	1.19674	1.07502	1.13947	0.000112622	3.78731e-05	6.65847e-05	2.72718e-05	3.03597e-05	4.77376e-05	-9.09147	-10.1813	-9.61704	-10.5097	-10.4024	-9.94979	0.140547	-9.62993	-10.2873	0.9361
IPI00006723	WD repeat-containing protein 57	39311	10	9	9	8	3	7	0.000254382	0.000228944	0.000228944	0.000203505	7.63145e-05	0.000178067	1.15918	1.14901	1.14371	1.19674	1.07502	1.13947	0.000219449	0.000199253	0.000200175	0.000170049	7.09887e-05	0.000156272	-8.42439	-8.52094	-8.51632	-8.67942	-9.55299	-8.76391	0.141665	-8.48721	-8.99878	0.943152
IPI00472718	Peptidyl-prolyl cis-trans isomerase	11418.1	4	2	4	4	6	6	0.000350321	0.00017516	0.000350321	0.000350321	0.000525481	0.000525481	1.15918	1.14901	1.14371	1.19674	1.07502	1.13947	0.000302214	0.000152445	0.000306301	0.000292728	0.000488809	0.000461162	-8.10438	-8.78871	-8.09094	-8.13627	-7.62354	-7.68176	0.142003	-8.32801	-7.81385	1.0658
IPI00290452	Transmembrane BAX inhibitor motif-containing protein 1	34608.2	0.16	0.16	7	5	4	10	4.62318e-06	4.62318e-06	0.000202264	0.000144474	0.00011558	0.000288949	1.15918	1.14901	1.14371	1.19674	1.07502	1.13947	3.98831e-06	4.02362e-06	0.000176849	0.000120723	0.000107513	0.000253581	-12.4321	-12.4233	-8.64022	-9.02201	-9.13789	-8.27983	0.142528	-11.1652	-8.81324	1.26687
IPI00001546	Mitochondrial import inner membrane translocase subunit Tim8 B	9343.3	0.16	0.16	2	1	6	2	1.71246e-05	1.71246e-05	0.000214057	0.000107029	0.000642171	0.000214057	1.15918	1.14901	1.14371	1.19674	1.07502	1.13947	1.4773e-05	1.49038e-05	0.00018716	8.94331e-05	0.000597356	0.000187856	-11.1227	-11.1139	-8.58355	-9.32202	-7.423	-8.57983	0.143803	-10.2734	-8.44162	1.21699
IPI00007402 (+1)	Uncharacterized protein IPO7	119705	48	39	50	31	42	29	0.000400987	0.000325802	0.000417695	0.000258971	0.000350863	0.000242263	1.15918	1.14901	1.14371	1.19674	1.07502	1.13947	0.000345922	0.00028355	0.000365209	0.000216396	0.000326377	0.00021261	-7.9693	-8.16812	-7.91504	-8.4384	-8.02746	-8.45605	0.143861	-8.01749	-8.3073	0.965113
IPI00014312 (+1)	Isoform 1 of Cullin-3	88932.1	0.16	3	7	15	13	9	1.79913e-06	3.37336e-05	7.87117e-05	0.000168668	0.000146179	0.000101201	1.15918	1.14901	1.14371	1.19674	1.07502	1.13947	1.55206e-06	2.93588e-05	6.88212e-05	0.000140939	0.000135977	8.88138e-05	-13.3759	-10.4359	-9.584	-8.86718	-8.90302	-9.32897	0.144168	-11.1319	-9.03306	1.23236
IPI00402183 (+1)	Isoform 3 of Heterogeneous nuclear ribonucleoprotein Q	62657.2	96	75	70	62	55	74	0.00153215	0.00119699	0.00111719	0.000989511	0.000877792	0.00118103	1.15918	1.14901	1.14371	1.19674	1.07502	1.13947	0.00132175	0.00104176	0.000976809	0.000826836	0.000816533	0.00103647	-6.6288	-6.86685	-6.93122	-7.0979	-7.11044	-6.87193	0.144389	-6.80896	-7.02676	0.969004
IPI00220834	ATP-dependent DNA helicase 2 subunit 2	82707.1	41	67	83	94	88	85	0.000495725	0.000810088	0.00100354	0.00113654	0.001064	0.00102772	1.15918	1.14901	1.14371	1.19674	1.07502	1.13947	0.000427651	0.000705031	0.000877441	0.000949694	0.000989742	0.000901929	-7.7572	-7.25727	-7.0385	-6.95937	-6.91807	-7.01097	0.144435	-7.35099	-6.9628	1.05575
IPI00555956	Proteasome subunit beta type-4 precursor	29205	14	8	8	14	16	12	0.00047937	0.000273926	0.000273926	0.00047937	0.000547851	0.000410889	1.15918	1.14901	1.14371	1.19674	1.07502	1.13947	0.000413541	0.000238401	0.000239505	0.000400562	0.000509618	0.000360596	-7.79075	-8.34155	-8.33693	-7.82264	-7.58185	-7.92775	0.144777	-8.15641	-7.77742	1.04873
IPI00289499	Bifunctional purine biosynthesis protein PURH	64616.5	69	72	70	55	60	67	0.00106784	0.00111427	0.00108331	0.000851176	0.000928555	0.00103689	1.15918	1.14901	1.14371	1.19674	1.07502	1.13947	0.0009212	0.000969762	0.00094719	0.000711243	0.000863753	0.000909971	-6.98983	-6.93846	-6.96201	-7.2485	-7.05422	-7.0021	0.144905	-6.96343	-7.10161	0.980544
IPI00453473	Histone H4	11367.7	138	140	182	124	68	131	0.0121397	0.0123156	0.0160103	0.0109081	0.00598186	0.0115239	1.15918	1.14901	1.14371	1.19674	1.07502	1.13947	0.0104726	0.0107184	0.0139985	0.00911481	0.0055644	0.0101134	-4.55899	-4.53579	-4.26881	-4.69785	-5.19137	-4.5939	0.144986	-4.45453	-4.82771	0.922701
IPI00002460 (+2)	Isoform 1 of Annexin A7	52740.5	40	31	13	52	40	47	0.00075843	0.000587784	0.00024649	0.00098596	0.00075843	0.000891156	1.15918	1.14901	1.14371	1.19674	1.07502	1.13947	0.00065428	0.000511556	0.000215517	0.000823868	0.000705501	0.000782078	-7.33197	-7.57805	-8.44247	-7.1015	-7.2566	-7.15356	0.145254	-7.78417	-7.17055	1.08557
IPI00300952	Isoform 1 of Peptidyl-prolyl cis-trans isomerase-like 3	18154.7	5	2	2	8	3	8	0.000275411	0.000110164	0.000110164	0.000440657	0.000165246	0.000440657	1.15918	1.14901	1.14371	1.19674	1.07502	1.13947	0.00023759	9.58776e-05	9.63215e-05	0.000368213	0.000153714	0.000386721	-8.34496	-9.25244	-9.24782	-7.90685	-8.78042	-7.85781	0.145749	-8.94841	-8.18169	1.09371
IPI00257882	Xaa-Pro dipeptidase	54547.7	3	6	4	0.16	0.16	5	5.49977e-05	0.000109995	7.33303e-05	2.93321e-06	2.93321e-06	9.16629e-05	1.15918	1.14901	1.14371	1.19674	1.07502	1.13947	4.74453e-05	9.57306e-05	6.41159e-05	2.45099e-06	2.72851e-06	8.04433e-05	-9.95593	-9.25397	-9.65482	-12.919	-12.8118	-9.42796	0.145861	-9.62157	-11.7196	0.820983
IPI00026530	Protein ERGIC-53 precursor	57549.2	17	12	17	5	12	10	0.000295399	0.000208517	0.000295399	8.68822e-05	0.000208517	0.000173764	1.15918	1.14901	1.14371	1.19674	1.07502	1.13947	0.000254834	0.000181476	0.000258281	7.25988e-05	0.000193965	0.000152496	-8.2749	-8.61439	-8.26146	-9.53056	-8.54783	-8.78838	0.145963	-8.38358	-8.95559	0.936129
IPI00026602	HLA class I histocompatibility antigen, B-41 alpha chain precursor	40538.7	2	4	6	6	12	6	4.93356e-05	9.86711e-05	0.000148007	0.000148007	0.000296013	0.000148007	1.15918	1.14901	1.14371	1.19674	1.07502	1.13947	4.25607e-05	8.58749e-05	0.000129409	0.000123674	0.000275355	0.000129891	-10.0646	-9.36262	-8.95253	-8.99786	-8.19745	-8.94882	0.147231	-9.45991	-8.71471	1.08551
IPI00061108 (+1)	Isoform 1 of Ribosome recycling factor, mitochondrial precursor	29277.5	0.16	3	3	10	4	8	5.46495e-06	0.000102468	0.000102468	0.000341559	0.000136624	0.000273247	1.15918	1.14901	1.14371	1.19674	1.07502	1.13947	4.71448e-06	8.91792e-05	8.95921e-05	0.000285407	0.000127089	0.000239802	-12.2649	-9.32486	-9.32024	-8.16159	-8.97062	-8.3357	0.14725	-10.3033	-8.48931	1.21368
IPI00011569 (+5)	Isoform 1 of Acetyl-CoA carboxylase 1	265556	2	1	9	11	21	5	7.53136e-06	3.76568e-06	3.38911e-05	4.14225e-05	7.90792e-05	1.88284e-05	1.15918	1.14901	1.14371	1.19674	1.07502	1.13947	6.49713e-06	3.27732e-06	2.96325e-05	3.46126e-05	7.35605e-05	1.65238e-05	-11.9442	-12.6285	-10.4266	-10.2713	-9.5174	-11.0107	0.147308	-11.6664	-10.2665	1.13636
IPI00013862 (+1)	Thymidylate kinase	21064.5	0.16	4	1	6	4	4	7.59572e-06	0.000189893	4.74732e-05	0.000284839	0.000189893	0.000189893	1.15918	1.14901	1.14371	1.19674	1.07502	1.13947	6.55265e-06	0.000165267	4.1508e-05	0.000238012	0.000176641	0.00016665	-11.9356	-8.70795	-10.0896	-8.34319	-8.64139	-8.69961	0.148354	-10.2444	-8.5614	1.19658
IPI00001757 (+1)	Isoform 1 of RNA-binding protein 8A	19889.4	13	15	15	12	13	12	0.000653614	0.000754171	0.000754171	0.000603336	0.000653614	0.000603336	1.15918	1.14901	1.14371	1.19674	1.07502	1.13947	0.000563858	0.000656365	0.000659405	0.000504148	0.000608	0.000529488	-7.48071	-7.32879	-7.32417	-7.59264	-7.40534	-7.5436	0.148471	-7.37789	-7.51386	0.981904
IPI00219613 (+1)	Isoform 1 of Presequence protease, mitochondrial precursor	117457	30	33	34	7	19	26	0.000255412	0.000280953	0.000289467	5.95961e-05	0.000161761	0.000221357	1.15918	1.14901	1.14371	1.19674	1.07502	1.13947	0.000220338	0.000244517	0.000253093	4.97985e-05	0.000150472	0.000194263	-8.42035	-8.31622	-8.28175	-9.90753	-8.80173	-8.5463	0.15031	-8.33944	-9.08519	0.917916
IPI00294619 (+4)	Protein TFG	43434.2	12	12	11	12	16	15	0.00027628	0.00027628	0.000253257	0.00027628	0.000368373	0.00034535	1.15918	1.14901	1.14371	1.19674	1.07502	1.13947	0.00023834	0.00024045	0.000221433	0.00023086	0.000342665	0.000303079	-8.34181	-8.333	-8.41539	-8.3737	-7.97876	-8.10152	0.150841	-8.3634	-8.15132	1.02602
IPI00017303	DNA mismatch repair protein Msh2	104746	3	13	22	23	32	29	2.86408e-05	0.00012411	0.000210032	0.000219579	0.000305502	0.000276861	1.15918	1.14901	1.14371	1.19674	1.07502	1.13947	2.47077e-05	0.000108015	0.000183641	0.00018348	0.000284181	0.000242973	-10.6084	-9.13324	-8.60253	-8.6034	-8.1659	-8.32256	0.151984	-9.44806	-8.36395	1.12962
IPI00008483	Amine oxidase [flavin-containing] A	59682.5	17	5	10	6	4	5	0.000284841	8.37767e-05	0.000167553	0.000100532	6.70213e-05	8.37767e-05	1.15918	1.14901	1.14371	1.19674	1.07502	1.13947	0.000245725	7.2912e-05	0.000146499	8.40045e-05	6.2344e-05	7.35224e-05	-8.3113	-9.52626	-8.82849	-9.38464	-9.68284	-9.51792	0.152277	-8.88868	-9.52847	0.932855
IPI00100933	Phosphotriesterase-related protein	39018.9	4	3	5	2	3	3	0.000102514	7.68858e-05	0.000128143	5.12572e-05	7.68858e-05	7.68858e-05	1.15918	1.14901	1.14371	1.19674	1.07502	1.13947	8.84368e-05	6.69148e-05	0.000112041	4.28305e-05	7.15201e-05	6.7475e-05	-9.33322	-9.61209	-9.09664	-10.0583	-9.54553	-9.60375	0.152333	-9.34732	-9.73585	0.960093
IPI00645194	integrin beta 1 isoform 1A precursor	88415.1	84	45	46	31	40	40	0.000950064	0.000508963	0.000520273	0.000350619	0.000452411	0.000452411	1.15918	1.14901	1.14371	1.19674	1.07502	1.13947	0.000819598	0.000442958	0.000454898	0.000292977	0.000420839	0.000397036	-7.1067	-7.72204	-7.69544	-8.13542	-7.77326	-7.83148	0.152919	-7.50806	-7.91339	0.948779
IPI00019924	Tubulin-specific chaperone C	39220.3	4	5	7	4	4	3	0.000101988	0.000127485	0.000178479	0.000101988	0.000101988	7.6491e-05	1.15918	1.14901	1.14371	1.19674	1.07502	1.13947	8.79827e-05	0.000110952	0.000156052	8.52212e-05	9.48705e-05	6.71285e-05	-9.33837	-9.10641	-8.76532	-9.37026	-9.263	-9.6089	0.152969	-9.07003	-9.41405	0.963457
IPI00215995 (+1)	Isoform Alpha-3A of Integrin alpha-3 precursor	116614	17	6	15	16	31	24	0.00014578	5.14517e-05	0.000128629	0.000137204	0.000265834	0.000205807	1.15918	1.14901	1.14371	1.19674	1.07502	1.13947	0.000125761	4.47791e-05	0.000112466	0.000114648	0.000247282	0.000180616	-8.98113	-10.0138	-9.09286	-9.07364	-8.30498	-8.61914	0.153369	-9.36259	-8.66592	1.08039
IPI00296909	Poly [ADP-ribose] polymerase 4	192592	6	14	29	28	39	27	3.11539e-05	7.26925e-05	0.000150577	0.000145385	0.000202501	0.000140193	1.15918	1.14901	1.14371	1.19674	1.07502	1.13947	2.68758e-05	6.32653e-05	0.000131656	0.000121484	0.000188368	0.000123033	-10.5243	-9.66817	-8.93532	-9.01573	-8.57711	-9.00306	0.154351	-9.70926	-8.8653	1.0952
IPI00301021	Isoform 1 of Translocon-associated protein subunit alpha precursor	32236	9	5	12	7	4	3	0.000279191	0.000155106	0.000372255	0.000217149	0.000124085	9.30637e-05	1.15918	1.14901	1.14371	1.19674	1.07502	1.13947	0.000240852	0.000134991	0.000325479	0.000181449	0.000115425	8.16726e-05	-8.33133	-8.9103	-8.03021	-8.61453	-9.06689	-9.41279	0.154511	-8.42395	-9.0314	0.93274
IPI00299116 (+1)	Podocalyxin-like protein 1 precursor	55595.7	5	4	1	6	8	6	8.9935e-05	7.1948e-05	1.7987e-05	0.000107922	0.000143896	0.000107922	1.15918	1.14901	1.14371	1.19674	1.07502	1.13947	7.75848e-05	6.26174e-05	1.57268e-05	9.01796e-05	0.000133854	9.47123e-05	-9.46414	-9.67847	-11.0601	-9.31371	-8.91876	-9.26467	0.155003	-10.0676	-9.16571	1.0984
IPI00003519	116 kDa U5 small nuclear ribonucleoprotein component	109438	68	78	88	38	68	56	0.000621356	0.000712732	0.000804108	0.000347228	0.000621356	0.000511705	1.15918	1.14901	1.14371	1.19674	1.07502	1.13947	0.000536029	0.000620301	0.000703067	0.000290144	0.000577993	0.000449072	-7.53132	-7.38531	-7.26006	-8.14513	-7.45595	-7.70833	0.155421	-7.39223	-7.7698	0.951405
IPI00019380	Nuclear cap-binding protein subunit 1	91841.1	7	12	24	28	27	19	7.62186e-05	0.00013066	0.000261321	0.000304874	0.000293986	0.000206879	1.15918	1.14901	1.14371	1.19674	1.07502	1.13947	6.5752e-05	0.000113716	0.000228484	0.000254753	0.000273469	0.000181557	-9.62962	-9.08181	-8.38404	-8.27522	-8.20432	-8.61394	0.155532	-9.03182	-8.36449	1.07978
IPI00001734	Isoform 1 of Phosphoserine aminotransferase	40423.3	64	41	73	54	27	35	0.00158325	0.00101427	0.00180589	0.00133586	0.000667932	0.000865837	1.15918	1.14901	1.14371	1.19674	1.07502	1.13947	0.00136583	0.000882731	0.00157897	0.00111625	0.000621318	0.000759858	-6.59599	-7.03249	-6.45098	-6.79778	-7.38367	-7.18238	0.155622	-6.69316	-7.12128	0.939882
IPI00000001 (+3)	Isoform Long of Double-stranded RNA-binding protein Staufen homolog 1	63183.1	9	4	2	5	0.16	0.16	0.000142443	6.33081e-05	3.1654e-05	7.91351e-05	2.53232e-06	2.53232e-06	1.15918	1.14901	1.14371	1.19674	1.07502	1.13947	0.000122882	5.50979e-05	2.76765e-05	6.61253e-05	2.3556e-06	2.22237e-06	-9.00428	-9.8064	-10.4949	-9.62396	-12.9587	-13.0169	0.155659	-9.76854	-11.8665	0.8232
IPI00002406 (+1)	Lutheran blood group glycoprotein precursor	67403.9	23	23	34	32	35	33	0.000341227	0.000341227	0.000504422	0.00047475	0.000519258	0.000489586	1.15918	1.14901	1.14371	1.19674	1.07502	1.13947	0.000294368	0.000296974	0.000441038	0.000396701	0.00048302	0.00042966	-8.13068	-8.12186	-7.72638	-7.83233	-7.63545	-7.75252	0.15625	-7.99297	-7.7401	1.03267
IPI00032293	Cystatin-C precursor	15799.2	6	6	4	2	5	1	0.000379766	0.000379766	0.000253177	0.000126589	0.000316472	6.32943e-05	1.15918	1.14901	1.14371	1.19674	1.07502	1.13947	0.000327615	0.000330516	0.000221364	0.000105778	0.000294386	5.55471e-05	-8.02367	-8.01486	-8.4157	-9.15417	-8.13062	-9.79828	0.156588	-8.15141	-9.02769	0.902934
IPI00026519	Peptidyl-prolyl cis-trans isomerase, mitochondrial precursor	22040.4	9	14	23	9	9	8	0.000408341	0.000635197	0.00104354	0.000408341	0.000408341	0.00036297	1.15918	1.14901	1.14371	1.19674	1.07502	1.13947	0.000352266	0.000552821	0.000912412	0.00034121	0.000379844	0.000318542	-7.95112	-7.50048	-6.99942	-7.98301	-7.87575	-8.05176	0.156831	-7.48367	-7.97017	0.93896
IPI00784044 (+1)	Isoform 1 of Methylcrotonoyl-CoA carboxylase beta chain, mitochondrial precursor	61334.7	4	2	3	7	11	3	6.52159e-05	3.2608e-05	4.8912e-05	0.000114128	0.000179344	4.8912e-05	1.15918	1.14901	1.14371	1.19674	1.07502	1.13947	5.62603e-05	2.83792e-05	4.27659e-05	9.53653e-05	0.000166828	4.29251e-05	-9.78552	-10.4699	-10.0598	-9.2578	-8.69855	-10.0561	0.156911	-10.105	-9.33747	1.0822
IPI00289758	Calpain-2 catalytic subunit precursor	80013.1	3	12	9	17	18	11	3.74939e-05	0.000149975	0.000112482	0.000212465	0.000224963	0.000137477	1.15918	1.14901	1.14371	1.19674	1.07502	1.13947	3.23451e-05	0.000130526	9.83476e-05	0.000177536	0.000209263	0.00012065	-10.339	-8.94394	-9.227	-8.63634	-8.47192	-9.02262	0.156989	-9.50333	-8.71029	1.09105
IPI00004534	Phosphoribosylformylglycinamidine synthase	144664	6	8	17	15	21	15	4.14755e-05	5.53007e-05	0.000117514	0.000103689	0.000145164	0.000103689	1.15918	1.14901	1.14371	1.19674	1.07502	1.13947	3.578e-05	4.8129e-05	0.000102748	8.66424e-05	0.000135034	9.09973e-05	-10.2381	-9.94163	-9.18323	-9.35372	-8.90999	-9.30468	0.157099	-9.78766	-9.18946	1.0651
IPI00004233 (+1)	Isoform Long of Antigen KI-67	358696	6	7	9	4	0.16	3	1.67273e-05	1.95151e-05	2.50909e-05	1.11515e-05	4.4606e-07	8.36363e-06	1.15918	1.14901	1.14371	1.19674	1.07502	1.13947	1.44302e-05	1.69843e-05	2.19381e-05	9.3182e-06	4.14931e-07	7.33992e-06	-11.1462	-10.9832	-10.7273	-11.5835	-14.6952	-11.8222	0.157657	-10.9522	-12.7003	0.862361
IPI00103994	Leucyl-tRNA synthetase, cytoplasmic	134471	6	20	34	46	68	27	4.46194e-05	0.000148731	0.000252843	0.000342082	0.000505686	0.000200787	1.15918	1.14901	1.14371	1.19674	1.07502	1.13947	3.84921e-05	0.000129443	0.000221072	0.000285843	0.000470395	0.000176211	-10.1651	-8.95227	-8.41702	-8.16007	-7.66194	-8.64383	0.157843	-9.17812	-8.15528	1.12542
IPI00033025 (+1)	Isoform 1 of Septin-7	50809.4	29	19	12	35	26	27	0.000570761	0.000373947	0.000236177	0.000688849	0.000511716	0.000531398	1.15918	1.14901	1.14371	1.19674	1.07502	1.13947	0.000492382	0.000325451	0.0002065	0.000575602	0.000476005	0.000466354	-7.61626	-8.0303	-8.48521	-7.46009	-7.65008	-7.67056	0.157963	-8.04392	-7.59358	1.05931
IPI00302927	T-complex protein 1 subunit delta	57926	115	122	114	116	106	99	0.00198529	0.00210614	0.00196803	0.00200255	0.00182992	0.00170908	1.15918	1.14901	1.14371	1.19674	1.07502	1.13947	0.00171266	0.001833	0.00172073	0.00167333	0.00170221	0.00149989	-6.3697	-6.3018	-6.365	-6.39294	-6.37583	-6.50237	0.159222	-6.3455	-6.42371	0.987825
IPI00007755	Ras-related protein Rab-21	24347.9	9	9	6	15	8	11	0.000369642	0.000369642	0.000246428	0.00061607	0.00032857	0.000451784	1.15918	1.14901	1.14371	1.19674	1.07502	1.13947	0.000318881	0.000321704	0.000215463	0.000514788	0.00030564	0.000396486	-8.05069	-8.04188	-8.44272	-7.57176	-8.0931	-7.83287	0.159296	-8.17843	-7.83258	1.04416
IPI00186290	Elongation factor 2	95340.1	451	394	407	422	354	365	0.00473043	0.00413257	0.00426893	0.00442626	0.00371302	0.0038284	1.15918	1.14901	1.14371	1.19674	1.07502	1.13947	0.00408084	0.00359664	0.00373251	0.00369858	0.0034539	0.0033598	-5.50145	-5.62776	-5.59067	-5.59981	-5.66825	-5.69587	0.159343	-5.57329	-5.65464	0.985614
IPI00025019	Proteasome subunit beta type-1 precursor	26490.5	19	15	18	19	20	29	0.000717238	0.000566241	0.000679489	0.000717238	0.000754988	0.00109473	1.15918	1.14901	1.14371	1.19674	1.07502	1.13947	0.000618745	0.000492807	0.000594107	0.000599324	0.000702299	0.000960736	-7.38782	-7.61539	-7.42845	-7.41971	-7.26115	-6.94781	0.15999	-7.47722	-7.20956	1.03713
IPI00009943 (+1)	Tumor protein, translationally-controlled 1	21526.5	41	49	39	39	34	39	0.00190463	0.00227626	0.00181172	0.00181172	0.00157945	0.00181172	1.15918	1.14901	1.14371	1.19674	1.07502	1.13947	0.00164308	0.00198107	0.00158407	0.00151387	0.00146922	0.00158997	-6.41118	-6.22412	-6.44776	-6.49308	-6.52302	-6.44404	0.160137	-6.36102	-6.48672	0.980623
IPI00386760 (+1)	Isoform 1 of Nucleoporin NDC1	76307.2	9	5	13	6	5	4	0.000117944	6.55246e-05	0.000170364	7.86295e-05	6.55246e-05	5.24197e-05	1.15918	1.14901	1.14371	1.19674	1.07502	1.13947	0.000101748	5.7027e-05	0.000148957	6.57028e-05	6.09518e-05	4.60035e-05	-9.19301	-9.77199	-8.81185	-9.63037	-9.70543	-9.98679	0.160442	-9.25895	-9.7742	0.947285
IPI00023647	Isoform 1 of Ubiquitin-activating enzyme E1-like protein 2	117973	34	52	46	50	55	63	0.000288201	0.000440777	0.000389918	0.000423824	0.000466207	0.000534019	1.15918	1.14901	1.14371	1.19674	1.07502	1.13947	0.000248624	0.000383615	0.000340923	0.000354148	0.000433671	0.000468655	-8.29957	-7.86587	-7.98385	-7.9458	-7.74322	-7.66564	0.160683	-8.04976	-7.78489	1.03402
IPI00031651	MGC11257 protein	22084	7	6	5	6	4	4	0.000316972	0.00027169	0.000226408	0.00027169	0.000181127	0.000181127	1.15918	1.14901	1.14371	1.19674	1.07502	1.13947	0.000273444	0.000236456	0.000197959	0.000227024	0.000168486	0.000158957	-8.20441	-8.34975	-8.52745	-8.39045	-8.68866	-8.74688	0.161333	-8.36054	-8.60866	0.971177
IPI00001159	GCN1-like protein 1	292937	17	23	20	2	20	5	5.8033e-05	7.85153e-05	6.82742e-05	6.82742e-06	6.82742e-05	1.70685e-05	1.15918	1.14901	1.14371	1.19674	1.07502	1.13947	5.00638e-05	6.8333e-05	5.96951e-05	5.70499e-06	6.35094e-05	1.49793e-05	-9.90221	-9.59112	-9.72626	-12.0742	-9.66432	-11.1088	0.161907	-9.73986	-10.9491	0.889558
IPI00026358	Gamma-aminobutyric acid receptor-associated protein-like 2	13667.2	5	5	3	3	3	1	0.000365839	0.000365839	0.000219504	0.000219504	0.000219504	7.31679e-05	1.15918	1.14901	1.14371	1.19674	1.07502	1.13947	0.000315601	0.000318395	0.000191922	0.000183417	0.000204185	6.42121e-05	-8.06103	-8.05222	-8.55842	-8.60375	-8.49648	-9.65332	0.161925	-8.22389	-8.91785	0.922183
IPI00748807 (+1)	Isoform 1 of Nuclear pore complex protein Nup160	149005	2	3	5	13	14	3	1.34224e-05	2.01336e-05	3.3556e-05	8.72456e-05	9.39568e-05	2.01336e-05	1.15918	1.14901	1.14371	1.19674	1.07502	1.13947	1.15792e-05	1.75226e-05	2.93395e-05	7.29024e-05	8.73997e-05	1.76692e-05	-11.3663	-10.952	-10.4366	-9.52639	-9.34502	-10.9437	0.162107	-10.9183	-9.93836	1.0986
IPI00009844 (+3)	GMP reductase 2	37874.5	0.16	1	3	5	5	2	4.22448e-06	2.6403e-05	7.9209e-05	0.000132015	0.000132015	5.2806e-05	1.15918	1.14901	1.14371	1.19674	1.07502	1.13947	3.64436e-06	2.29789e-05	6.92559e-05	0.000110312	0.000122802	4.63425e-05	-12.5223	-10.6809	-9.5777	-9.1122	-9.00494	-9.97945	0.16226	-10.927	-9.36553	1.16672
IPI00298057	Periplakin	204650	41	53	89	87	109	76	0.000200342	0.000258979	0.000434889	0.000425116	0.000532617	0.000371366	1.15918	1.14901	1.14371	1.19674	1.07502	1.13947	0.000172831	0.000225393	0.000380243	0.000355227	0.000495447	0.000325911	-8.6632	-8.39766	-7.8747	-7.94275	-7.61005	-8.02889	0.163162	-8.31185	-7.86056	1.05741
IPI00016249 (+1)	Isoform 1 of Fragile X mental retardation syndrome-related protein 1	69691.8	19	13	20	13	11	15	0.000272629	0.000186536	0.000286978	0.000186536	0.000157838	0.000215233	1.15918	1.14901	1.14371	1.19674	1.07502	1.13947	0.000235191	0.000162345	0.000250917	0.000155869	0.000146823	0.000188889	-8.35511	-8.72579	-8.29039	-8.76649	-8.82629	-8.57435	0.163163	-8.4571	-8.72238	0.969586
IPI00217952 (+1)	Isoform 1 of Glucosamine--fructose-6-phosphate aminotransferase [isomerizing] 1	78807.7	25	31	29	21	25	12	0.000317228	0.000393363	0.000367984	0.000266471	0.000317228	0.000152269	1.15918	1.14901	1.14371	1.19674	1.07502	1.13947	0.000273665	0.000342349	0.000321745	0.000222664	0.000295089	0.000133632	-8.20361	-7.97968	-8.04175	-8.40985	-8.12823	-8.92042	0.163553	-8.07501	-8.48617	0.95155
IPI00031804 (+1)	Isoform 1 of Voltage-dependent anion-selective channel protein 3	30659.9	1	0.16	6	6	4	9	3.26159e-05	5.21854e-06	0.000195695	0.000195695	0.000130464	0.000293543	1.15918	1.14901	1.14371	1.19674	1.07502	1.13947	2.8137e-05	4.54177e-06	0.000171105	0.000163523	0.000121359	0.000257613	-10.4784	-12.3022	-8.67323	-8.71856	-9.01676	-8.26405	0.16457	-10.4846	-8.66646	1.20979
IPI00000811 (+1)	Proteasome subunit beta type-6 precursor	25357.9	13	18	19	15	11	13	0.000512661	0.000709838	0.000749273	0.000591532	0.00043379	0.000512661	1.15918	1.14901	1.14371	1.19674	1.07502	1.13947	0.000442261	0.000617782	0.000655123	0.000494284	0.000403517	0.000449911	-7.72361	-7.38937	-7.33069	-7.6124	-7.81529	-7.70646	0.165081	-7.48122	-7.71138	0.970153
IPI00220739	Membrane-associated progesterone receptor component 1	21672.2	8	9	10	9	5	7	0.000369136	0.000415279	0.000461421	0.000415279	0.00023071	0.000322994	1.15918	1.14901	1.14371	1.19674	1.07502	1.13947	0.000318445	0.000361423	0.00040344	0.000347007	0.000214609	0.00028346	-8.05206	-7.92546	-7.81548	-7.96617	-8.44669	-8.16844	0.165606	-7.931	-8.19377	0.967931
IPI00215928	Centrin-2	19739.6	4	4	6	3	4	3	0.000202638	0.000202638	0.000303958	0.000151979	0.000202638	0.000151979	1.15918	1.14901	1.14371	1.19674	1.07502	1.13947	0.000174811	0.000176359	0.000265764	0.000126993	0.000188497	0.000133376	-8.6518	-8.64299	-8.2329	-8.97137	-8.57643	-8.92233	0.166237	-8.50923	-8.82338	0.964396
IPI00006970	Mitochondrial 28S ribosomal protein S2	35554.3	0.16	4	0.16	3	2	4	4.50016e-06	0.000112504	4.50016e-06	8.4378e-05	5.6252e-05	0.000112504	1.15918	1.14901	1.14371	1.19674	1.07502	1.13947	3.88218e-06	9.79138e-05	3.93469e-06	7.05062e-05	5.23263e-05	9.87334e-05	-12.4591	-9.23142	-12.4457	-9.55981	-9.85801	-9.22309	0.167913	-11.3787	-9.54697	1.19187
IPI00301489 (+1)	Uroporphyrinogen decarboxylase	40787.2	3	0.16	0.16	4	1	4	7.35525e-05	3.9228e-06	3.9228e-06	9.807e-05	2.45175e-05	9.807e-05	1.15918	1.14901	1.14371	1.19674	1.07502	1.13947	6.3452e-05	3.41407e-06	3.42988e-06	8.19473e-05	2.28065e-05	8.60662e-05	-9.66523	-12.5876	-12.583	-9.40943	-10.6885	-9.36039	0.167965	-11.6119	-9.81943	1.18255
IPI00019540 (+5)	Isoform 4 of SAPS domain family member 3	88954.3	3	1	5	4	17	6	3.37252e-05	1.12417e-05	5.62086e-05	4.49669e-05	0.000191109	6.74504e-05	1.15918	1.14901	1.14371	1.19674	1.07502	1.13947	2.90939e-05	9.78384e-06	4.91457e-05	3.75744e-05	0.000177772	5.91944e-05	-10.445	-11.5348	-9.92072	-10.1892	-8.63501	-9.73468	0.16797	-10.6335	-9.51963	1.11701
IPI00413611	DNA topoisomerase 1	90729.7	16	16	11	6	4	15	0.000176348	0.000176348	0.000121239	6.61305e-05	4.4087e-05	0.000165326	1.15918	1.14901	1.14371	1.19674	1.07502	1.13947	0.000152131	0.000153478	0.000106005	5.52586e-05	4.10103e-05	0.00014509	-8.79077	-8.78195	-9.15203	-9.80349	-10.1017	-8.83815	0.168109	-8.90825	-9.58111	0.929772
IPI00006167	Protein phosphatase 1G	59271.9	10	4	7	11	8	14	0.000168714	6.74856e-05	0.0001181	0.000185585	0.000134971	0.0002362	1.15918	1.14901	1.14371	1.19674	1.07502	1.13947	0.000145546	5.87337e-05	0.00010326	0.000155075	0.000125552	0.000207289	-8.83502	-9.7425	-9.17826	-8.7716	-8.98279	-8.4814	0.168532	-9.25193	-8.74526	1.05794
IPI00026665	Glutaminyl-tRNA synthetase	89658.2	22	30	58	58	79	45	0.000245376	0.000334604	0.000646901	0.000646901	0.000881124	0.000501906	1.15918	1.14901	1.14371	1.19674	1.07502	1.13947	0.00021168	0.000291211	0.000565614	0.000540551	0.000819632	0.000440473	-8.46043	-8.14146	-7.4776	-7.52292	-7.10665	-7.72766	0.168838	-8.0265	-7.45241	1.07703
IPI00016077	Protein NipSnap2	33743.5	2	10	6	10	12	11	5.92707e-05	0.000296353	0.000177812	0.000296353	0.000355624	0.000325989	1.15918	1.14901	1.14371	1.19674	1.07502	1.13947	5.11314e-05	0.000257921	0.000155469	0.000247633	0.000330806	0.000286088	-9.88111	-8.26286	-8.76906	-8.30356	-8.01398	-8.15921	0.169493	-8.97101	-8.15892	1.09953
IPI00171665	Nucleoporin Nup37	36707.2	5	5	4	3	2	0.16	0.000136213	0.000136213	0.00010897	8.17278e-05	5.44852e-05	4.35882e-06	1.15918	1.14901	1.14371	1.19674	1.07502	1.13947	0.000117508	0.000118548	9.52777e-05	6.82918e-05	5.06828e-05	3.8253e-06	-9.04901	-9.04019	-9.25871	-9.59172	-9.88992	-12.4739	0.169579	-9.11597	-10.6518	0.855812
IPI00140420	Staphylococcal nuclease domain-containing protein 1	101998	145	105	113	100	101	99	0.00142159	0.00102943	0.00110786	0.000980407	0.000990211	0.000970603	1.15918	1.14901	1.14371	1.19674	1.07502	1.13947	0.00122637	0.000895925	0.00096865	0.000819228	0.000921106	0.0008518	-6.70369	-7.01765	-6.93961	-7.10715	-6.98994	-7.06816	0.169622	-6.88699	-7.05508	0.976174
IPI00026570	Cytochrome c oxidase polypeptide VIIa-liver/heart, mitochondrial precursor	12844.1	5	6	8	6	4	3	0.000389284	0.000467141	0.000622854	0.000467141	0.000311427	0.00023357	1.15918	1.14901	1.14371	1.19674	1.07502	1.13947	0.000335826	0.000406559	0.000544589	0.000390343	0.000289693	0.000204981	-7.99892	-7.80778	-7.51548	-7.84849	-8.14669	-8.49259	0.17107	-7.77406	-8.16259	0.952401
IPI00030179 (+2)	60S ribosomal protein L7	29227.7	41	52	52	35	45	30	0.00140278	0.00177913	0.00177913	0.00119749	0.00153964	0.00102642	1.15918	1.14901	1.14371	1.19674	1.07502	1.13947	0.00121014	0.00154841	0.00155558	0.00100063	0.00143219	0.000900789	-6.71702	-6.47053	-6.46591	-6.90713	-6.54855	-7.01224	0.171205	-6.55115	-6.82264	0.960208
IPI00009104	RuvB-like 2	51158.1	51	54	54	57	66	57	0.00099691	0.00105555	0.00105555	0.00111419	0.00129012	0.00111419	1.15918	1.14901	1.14371	1.19674	1.07502	1.13947	0.000860011	0.000918661	0.000922915	0.00093102	0.00120008	0.000977815	-7.05857	-6.99259	-6.98797	-6.97923	-6.72536	-6.93019	0.171541	-7.01304	-6.87826	1.0196
IPI00005161	Actin-related protein 2/3 complex subunit 2	34333.7	8	11	14	18	12	14	0.000233007	0.000320385	0.000407763	0.000524266	0.000349511	0.000407763	1.15918	1.14901	1.14371	1.19674	1.07502	1.13947	0.00020101	0.000278836	0.000356525	0.000438077	0.000325119	0.000357852	-8.51216	-8.18489	-7.93911	-7.73312	-8.03132	-7.93539	0.171891	-8.21205	-7.89994	1.03951
IPI00032830 (+1)	Isoform 1 of Oligoribonuclease, mitochondrial precursor (Fragment)	26833.8	8	5	11	7	4	3	0.000298131	0.000186332	0.000409931	0.000260865	0.000149066	0.000111799	1.15918	1.14901	1.14371	1.19674	1.07502	1.13947	0.000257191	0.000162168	0.000358421	0.000217979	0.000138663	9.8115e-05	-8.26569	-8.72688	-7.9338	-8.43111	-8.88347	-9.22937	0.173508	-8.30879	-8.84798	0.939061
IPI00017334 (+1)	Prohibitin	29804.6	41	30	32	25	9	29	0.00137563	0.00100656	0.00107366	0.000838797	0.000301967	0.000973004	1.15918	1.14901	1.14371	1.19674	1.07502	1.13947	0.00118672	0.00087602	0.000938748	0.000700899	0.000280893	0.000853908	-6.73656	-7.04012	-6.97096	-7.26315	-8.17754	-7.06569	0.173612	-6.91588	-7.50212	0.921857
IPI00007935	PDZ and LIM domain protein 5	63971.1	10	8	7	4	8	2	0.000156321	0.000125056	0.000109424	6.25282e-05	0.000125056	3.12641e-05	1.15918	1.14901	1.14371	1.19674	1.07502	1.13947	0.000134854	0.000108838	9.56746e-05	5.22486e-05	0.000116329	2.74374e-05	-8.91132	-9.12565	-9.25456	-9.8595	-9.05909	-10.5036	0.173656	-9.09717	-9.8074	0.927583
IPI00219871	U6 snRNA-associated Sm-like protein LSm8	10402.6	3	4	4	2	3	3	0.000288389	0.000384519	0.000384519	0.00019226	0.000288389	0.000288389	1.15918	1.14901	1.14371	1.19674	1.07502	1.13947	0.000248787	0.000334653	0.000336202	0.000160652	0.000268263	0.00025309	-8.29891	-8.00242	-7.9978	-8.73627	-8.22354	-8.28176	0.17402	-8.09971	-8.41386	0.962663
IPI00060181	EF-hand domain-containing protein 2	26698.4	22	21	30	28	32	29	0.000824019	0.000786564	0.00112366	0.00104875	0.00119857	0.00108621	1.15918	1.14901	1.14371	1.19674	1.07502	1.13947	0.000710862	0.000684558	0.000982468	0.000876337	0.00111493	0.000953255	-7.24903	-7.28674	-6.92544	-7.03976	-6.79897	-6.95563	0.174072	-7.15374	-6.93145	1.03207
IPI00291419	Acetyl-CoA acetyltransferase, cytosolic	41350.4	12	16	8	11	6	6	0.000290203	0.000386937	0.000193469	0.000266019	0.000145101	0.000145101	1.15918	1.14901	1.14371	1.19674	1.07502	1.13947	0.000250351	0.000336757	0.000169158	0.000222286	0.000134975	0.000127341	-8.29265	-7.99615	-8.68468	-8.41155	-8.91042	-8.96864	0.174796	-8.32449	-8.76354	0.949901
IPI00299468 (+1)	Acyl-CoA desaturase	41524.5	11	6	12	20	9	25	0.000264904	0.000144493	0.000288986	0.000481643	0.00021674	0.000602054	1.15918	1.14901	1.14371	1.19674	1.07502	1.13947	0.000228526	0.000125754	0.000252673	0.000402461	0.000201614	0.000528363	-8.38386	-8.98118	-8.28341	-7.81791	-8.50916	-7.54573	0.175572	-8.54948	-7.9576	1.07438
IPI00299033	Importin subunit alpha-3	57811.1	4	8	10	3	5	4	6.91909e-05	0.000138382	0.000172977	5.18931e-05	8.64886e-05	6.91909e-05	1.15918	1.14901	1.14371	1.19674	1.07502	1.13947	5.96894e-05	0.000120436	0.000151242	4.33619e-05	8.04527e-05	6.07219e-05	-9.72636	-9.0244	-8.79663	-10.0459	-9.42784	-9.70921	0.175864	-9.18246	-9.72766	0.943954
IPI00022664	Geranylgeranyl transferase type-2 subunit alpha	65318	0.16	2	2	7	4	2	2.44955e-06	3.06194e-05	3.06194e-05	0.000107168	6.12389e-05	3.06194e-05	1.15918	1.14901	1.14371	1.19674	1.07502	1.13947	2.11317e-06	2.66485e-05	2.67719e-05	8.95496e-05	5.69651e-05	2.68716e-05	-13.0673	-10.5328	-10.5282	-9.32072	-9.77307	-10.5244	0.175947	-11.3761	-9.87274	1.15227
IPI00289807 (+1)	Isoform 1 of tRNA-nucleotidyltransferase 1, mitochondrial precursor	50145.9	0.16	3	0.16	5	3	1	3.19069e-06	5.98254e-05	3.19069e-06	9.9709e-05	5.98254e-05	1.99418e-05	1.15918	1.14901	1.14371	1.19674	1.07502	1.13947	2.75253e-06	5.20669e-05	2.78976e-06	8.33169e-05	5.56503e-05	1.75009e-05	-12.803	-9.86298	-12.7896	-9.39286	-9.79642	-10.9533	0.177596	-11.8185	-10.0475	1.17626
IPI00465428 (+1)	Isoform 1 of Vacuolar protein sorting-associated protein 13C	422396	0.16	0.16	5	7	34	1	3.78792e-07	3.78792e-07	1.18372e-05	1.65721e-05	8.04932e-05	2.36745e-06	1.15918	1.14901	1.14371	1.19674	1.07502	1.13947	3.26775e-07	3.29668e-07	1.03498e-05	1.38477e-05	7.48758e-05	2.07767e-06	-14.934	-14.9252	-11.4785	-11.1874	-9.49968	-13.0843	0.178514	-13.7792	-11.2571	1.22405
IPI00455315	Annexin A2	38606.1	346	229	255	195	123	260	0.00896231	0.00593171	0.00660517	0.00505102	0.00318603	0.00673469	1.15918	1.14901	1.14371	1.19674	1.07502	1.13947	0.00773158	0.00516245	0.0057752	0.00422063	0.00296368	0.00591036	-4.86244	-5.26634	-5.15418	-5.46777	-5.82132	-5.13105	0.178831	-5.09432	-5.47338	0.930745
IPI00106913 (+1)	peroxisomal short-chain alcohol dehydrogenase	29537	0.16	2	3	6	3	5	5.41693e-06	6.77117e-05	0.000101568	0.000203135	0.000101568	0.000169279	1.15918	1.14901	1.14371	1.19674	1.07502	1.13947	4.67306e-06	5.89304e-05	8.8805e-05	0.00016974	9.44793e-05	0.000148559	-12.2737	-9.73915	-9.32907	-8.68124	-9.26713	-8.81453	0.178927	-10.4473	-8.92097	1.1711
IPI00013004	Isoform 1 of Pyridoxal kinase	35101.7	21	26	18	18	8	18	0.000598262	0.000740705	0.000512796	0.000512796	0.000227909	0.000512796	1.15918	1.14901	1.14371	1.19674	1.07502	1.13947	0.000516106	0.000644646	0.00044836	0.000428492	0.000212004	0.000450029	-7.5692	-7.34681	-7.70991	-7.75524	-8.45891	-7.7062	0.178972	-7.54197	-7.97345	0.945886
IPI00386755	ERO1-like protein alpha precursor	54394.7	51	63	52	44	46	51	0.000937591	0.0011582	0.000955975	0.000808902	0.000845671	0.000937591	1.15918	1.14901	1.14371	1.19674	1.07502	1.13947	0.000808838	0.001008	0.000835852	0.000675919	0.000786653	0.00082283	-7.11991	-6.89979	-7.08706	-7.29944	-7.14772	-7.10276	0.178999	-7.03559	-7.18331	0.979436
IPI00549467	Nitrilase family member 2	30608.8	15	16	22	18	8	11	0.000490055	0.000522725	0.000718748	0.000588066	0.000261363	0.000359374	1.15918	1.14901	1.14371	1.19674	1.07502	1.13947	0.000422759	0.000454935	0.000628433	0.000491388	0.000243123	0.000315386	-7.76871	-7.69535	-7.37228	-7.61828	-8.32194	-8.06171	0.179057	-7.61211	-8.00064	0.951438
IPI00012585	Beta-hexosaminidase beta chain precursor	63113.3	6	6	6	12	6	7	9.50671e-05	9.50671e-05	9.50671e-05	0.000190134	9.50671e-05	0.000110912	1.15918	1.14901	1.14371	1.19674	1.07502	1.13947	8.20122e-05	8.27383e-05	8.31214e-05	0.000158876	8.84326e-05	9.7336e-05	-9.40864	-9.39983	-9.39521	-8.74739	-9.33327	-9.23734	0.179104	-9.40123	-9.106	1.03242
IPI00514983	Isoform Alpha of Heat shock protein 105 kDa	96865.8	138	118	129	127	103	119	0.00142465	0.00121818	0.00133174	0.00131109	0.00106333	0.0012285	1.15918	1.14901	1.14371	1.19674	1.07502	1.13947	0.00122901	0.0010602	0.0011644	0.00109555	0.000989119	0.00107813	-6.70154	-6.8493	-6.75555	-6.8165	-6.9187	-6.83252	0.179286	-6.7688	-6.85591	0.987294
IPI00375704 (+1)	Putative uncharacterized protein DKFZp686I0180 (Fragment)	28810.4	22	28	35	21	20	24	0.000763613	0.000971871	0.00121484	0.000728903	0.000694194	0.000833033	1.15918	1.14901	1.14371	1.19674	1.07502	1.13947	0.000658751	0.000845833	0.00106219	0.000609072	0.000645747	0.000731069	-7.32516	-7.07519	-6.84742	-7.40357	-7.3451	-7.221	0.179505	-7.08259	-7.32323	0.967141
IPI00021536	Calmodulin-like protein 5	15920.9	55	69	48	42	25	54	0.00345458	0.00433393	0.0030149	0.00263804	0.00157026	0.00339177	1.15918	1.14901	1.14371	1.19674	1.07502	1.13947	0.00298018	0.00377188	0.00263606	0.00220435	0.00146068	0.00297661	-5.81577	-5.58018	-5.93847	-6.11732	-6.52885	-5.81697	0.179548	-5.77814	-6.15438	0.938866
IPI00218971 (+3)	[Pyruvate dehydrogenase [lipoamide]]-phosphatase 1, mitochondrial precursor	61054.7	0.16	2	4	5	6	5	2.6206e-06	3.27575e-05	6.5515e-05	8.18938e-05	9.82725e-05	8.18938e-05	1.15918	1.14901	1.14371	1.19674	1.07502	1.13947	2.26073e-06	2.85093e-05	5.72827e-05	6.84304e-05	9.14143e-05	7.18699e-05	-12.9998	-10.4653	-9.76751	-9.58969	-9.30011	-9.54065	0.179847	-11.0775	-9.47682	1.16891
IPI00026958	Isoform Short of NADPH:adrenodoxin oxidoreductase, mitochondrial precursor	53836.5	1	8	11	13	20	14	1.85748e-05	0.000148598	0.000204322	0.000241472	0.000371495	0.000260047	1.15918	1.14901	1.14371	1.19674	1.07502	1.13947	1.6024e-05	0.000129327	0.000178648	0.000201774	0.000345569	0.000228217	-11.0414	-8.95317	-8.63009	-8.50836	-7.97032	-8.38521	0.180196	-9.54156	-8.28796	1.15125
IPI00243221 (+3)	nardilysin (N-arginine dibasic convertase) isoform a	139418	19	12	7	22	14	23	0.000136281	8.60724e-05	5.02089e-05	0.000157799	0.000100418	0.000164972	1.15918	1.14901	1.14371	1.19674	1.07502	1.13947	0.000117567	7.491e-05	4.38999e-05	0.000131857	9.34099e-05	0.000144779	-9.0485	-9.49922	-10.0336	-8.93379	-9.27851	-8.8403	0.18033	-9.52711	-9.01753	1.05651
IPI00019812	Serine/threonine-protein phosphatase 5	56880.3	6	7	16	16	11	19	0.000105485	0.000123065	0.000281292	0.000281292	0.000193389	0.000334035	1.15918	1.14901	1.14371	1.19674	1.07502	1.13947	9.09992e-05	0.000107106	0.000245946	0.000235048	0.000179892	0.000293149	-9.30466	-9.1417	-8.3104	-8.35572	-8.62315	-8.13483	0.181185	-8.91892	-8.37123	1.06542
IPI00337494	solute carrier family 25 member 24 isoform 1	53356.6	19	18	15	13	8	17	0.000356095	0.000337353	0.000281127	0.000243644	0.000149935	0.000318611	1.15918	1.14901	1.14371	1.19674	1.07502	1.13947	0.000307195	0.000293603	0.000245802	0.000203589	0.000139471	0.000279613	-8.08803	-8.13328	-8.31098	-8.49941	-8.87765	-8.1821	0.182104	-8.17743	-8.51972	0.959824
IPI00000877	Hypoxia up-regulated protein 1 precursor	111337	58	116	142	163	176	132	0.000520942	0.00104188	0.00127541	0.00146403	0.00158079	0.00118559	1.15918	1.14901	1.14371	1.19674	1.07502	1.13947	0.000449404	0.000906766	0.00111515	0.00122334	0.00147047	0.00104047	-7.70759	-7.00563	-6.79877	-6.70617	-6.52217	-6.86808	0.182138	-7.17066	-6.69881	1.07044
IPI00293350	Translin-associated protein X	33113.1	6	7	5	1	0.16	7	0.000181197	0.000211397	0.000150998	3.01995e-05	4.83192e-06	0.000211397	1.15918	1.14901	1.14371	1.19674	1.07502	1.13947	0.000156315	0.000183982	0.000132024	2.52347e-05	4.49471e-06	0.000185522	-8.76364	-8.60067	-8.93253	-10.5873	-12.3126	-8.59234	0.183811	-8.76561	-10.4974	0.835026
IPI00009328	Eukaryotic initiation factor 4A-III	46872.4	46	55	49	51	26	39	0.000981388	0.0011734	0.00104539	0.00108806	0.000554697	0.000832046	1.15918	1.14901	1.14371	1.19674	1.07502	1.13947	0.00084662	0.00102123	0.000914032	0.000909183	0.000515986	0.000730203	-7.07426	-6.88675	-6.99765	-7.00296	-7.56943	-7.22219	0.183868	-6.98622	-7.26486	0.961645
IPI00031023	Protein flightless-1 homolog	144755	8	16	11	26	26	11	5.52656e-05	0.000110531	7.59903e-05	0.000179613	0.000179613	7.59903e-05	1.15918	1.14901	1.14371	1.19674	1.07502	1.13947	4.76764e-05	9.6197e-05	6.64416e-05	0.000150085	0.000167078	6.6689e-05	-9.95107	-9.24911	-9.61919	-8.80431	-8.69705	-9.61547	0.183945	-9.60646	-9.03894	1.06279
IPI00241860	Mitochondrial intermediate peptidase, mitochondrial precursor	80614.4	5	10	11	2	7	4	6.20237e-05	0.000124047	0.000136452	2.48095e-05	8.68331e-05	4.96189e-05	1.15918	1.14901	1.14371	1.19674	1.07502	1.13947	5.35064e-05	0.00010796	0.000119306	2.07308e-05	8.07732e-05	4.35455e-05	-9.83571	-9.13375	-9.03382	-10.7839	-9.42387	-10.0417	0.184245	-9.33443	-10.0832	0.925745
IPI00550746	Nuclear migration protein nudC	38243.7	40	51	54	47	34	38	0.00104592	0.00133355	0.001412	0.00122896	0.000889035	0.000993628	1.15918	1.14901	1.14371	1.19674	1.07502	1.13947	0.000902294	0.00116061	0.00123457	0.00102692	0.000826991	0.000872007	-7.01057	-6.75881	-6.69703	-6.88119	-7.09772	-7.04471	0.184398	-6.82214	-7.00787	0.973496
IPI00031768	Hook homolog 3	83128	2	0.16	2	3	3	4	2.40593e-05	1.92474e-06	2.40593e-05	3.60889e-05	3.60889e-05	4.81186e-05	1.15918	1.14901	1.14371	1.19674	1.07502	1.13947	2.07554e-05	1.67513e-06	2.10361e-05	3.01559e-05	3.35703e-05	4.22288e-05	-10.7827	-13.2996	-10.7693	-10.4091	-10.3019	-10.0724	0.184653	-11.6172	-10.2611	1.13216
IPI00218606	40S ribosomal protein S23	15807.7	11	7	9	15	10	10	0.000695863	0.000442822	0.000569343	0.000948905	0.000632603	0.000632603	1.15918	1.14901	1.14371	1.19674	1.07502	1.13947	0.000600305	0.000385394	0.000497802	0.000792905	0.000588455	0.000555172	-7.41807	-7.86124	-7.60531	-7.13981	-7.43801	-7.49623	0.185868	-7.62821	-7.35802	1.03672
IPI00024670 (+1)	Receptor expression-enhancing protein 5	21494.5	10	14	20	6	10	11	0.000465235	0.000651329	0.000930471	0.000279141	0.000465235	0.000511759	1.15918	1.14901	1.14371	1.19674	1.07502	1.13947	0.000401348	0.000566861	0.000813552	0.00023325	0.000432767	0.000449119	-7.82068	-7.4754	-7.1141	-8.3634	-7.74531	-7.70822	0.186605	-7.47006	-7.93898	0.940935
IPI00450768	Keratin, type I cytoskeletal 17	48106.7	126	141	127	68	109	115	0.00261918	0.00293098	0.00263996	0.00141352	0.0022658	0.00239052	1.15918	1.14901	1.14371	1.19674	1.07502	1.13947	0.0022595	0.00255088	0.00230824	0.00118114	0.00210767	0.00209792	-6.09261	-5.97132	-6.07127	-6.74127	-6.16217	-6.16681	0.186751	-6.04507	-6.35675	0.950968
IPI00026202	60S ribosomal protein L18a	20762.6	32	25	37	28	24	24	0.00154123	0.00120409	0.00178205	0.00134858	0.00115592	0.00115592	1.15918	1.14901	1.14371	1.19674	1.07502	1.13947	0.00132959	0.00104794	0.00155813	0.00112687	0.00107525	0.00101444	-6.62289	-6.86093	-6.46427	-6.78831	-6.8352	-6.89342	0.186918	-6.64936	-6.83898	0.972275
IPI00411559	Isoform 1 of Structural maintenance of chromosomes protein 4	147188	91	56	46	102	85	73	0.000618257	0.000380466	0.000312526	0.000692992	0.000577493	0.000495965	1.15918	1.14901	1.14371	1.19674	1.07502	1.13947	0.000533356	0.000331125	0.000273255	0.000579064	0.000537191	0.000435258	-7.53632	-8.01301	-8.20511	-7.4541	-7.52916	-7.73957	0.187225	-7.91815	-7.57428	1.0454
IPI00456887 (+1)	Heterogeneous nuclear ribonucleoprotein U-like protein 2	85105.2	55	37	36	20	29	38	0.000646259	0.000434756	0.000423006	0.000235003	0.000340755	0.000446506	1.15918	1.14901	1.14371	1.19674	1.07502	1.13947	0.000557513	0.000378374	0.000369853	0.000196369	0.000316974	0.000391854	-7.49203	-7.87963	-7.90241	-8.53552	-8.05669	-7.84462	0.187227	-7.75802	-8.14561	0.952417
IPI00290077	Keratin, type I cytoskeletal 15	49168.8	38	14	2	35	35	53	0.000772848	0.000284733	4.06762e-05	0.000711834	0.000711834	0.00107792	1.15918	1.14901	1.14371	1.19674	1.07502	1.13947	0.000666718	0.000247808	3.5565e-05	0.000594808	0.000662156	0.000945982	-7.31314	-8.30286	-10.2441	-7.42727	-7.32001	-6.96329	0.18795	-8.62005	-7.23686	1.19113
IPI00024787	Very long-chain acyl-CoA synthetase	70314.3	0.16	1	12	10	6	13	2.2755e-06	1.42219e-05	0.000170662	0.000142219	8.53311e-05	0.000184884	1.15918	1.14901	1.14371	1.19674	1.07502	1.13947	1.96302e-06	1.23775e-05	0.000149218	0.000118838	7.93761e-05	0.000162254	-13.141	-11.2996	-8.8101	-9.03775	-9.44131	-8.72635	0.188276	-11.0836	-9.06847	1.22221
IPI00103142	NudC domain-containing protein 2	17675.9	18	45	37	14	19	23	0.00101834	0.00254584	0.00209325	0.000792039	0.00107491	0.00130121	1.15918	1.14901	1.14371	1.19674	1.07502	1.13947	0.000878495	0.00221568	0.00183022	0.000661828	0.000999894	0.00114194	-7.0373	-6.1122	-6.30332	-7.32051	-6.90786	-6.77503	0.188372	-6.48427	-7.00113	0.926175
IPI00216587	40S ribosomal protein S8	24206.4	55	75	76	69	45	46	0.00227213	0.00309835	0.00313967	0.00285049	0.00185901	0.00190032	1.15918	1.14901	1.14371	1.19674	1.07502	1.13947	0.00196011	0.00269654	0.00274515	0.00238187	0.00172928	0.00166772	-6.23475	-5.91579	-5.89792	-6.03987	-6.36005	-6.3963	0.188637	-6.01615	-6.26541	0.960218
IPI00024540 (+1)	Isoform 1 of SH3 domain GRB2-like protein B2	43975.2	8	5	12	11	12	12	0.000181921	0.0001137	0.000272881	0.000250141	0.000272881	0.000272881	1.15918	1.14901	1.14371	1.19674	1.07502	1.13947	0.000156939	9.89551e-05	0.000238592	0.000209018	0.000253837	0.00023948	-8.75965	-9.22084	-8.34076	-8.47309	-8.27882	-8.33704	0.19009	-8.77375	-8.36298	1.04912
IPI00006072	Protein transport protein SEC61 subunit gamma	7741.6	3	3	3	2	3	2	0.000387517	0.000387517	0.000387517	0.000258345	0.000387517	0.000258345	1.15918	1.14901	1.14371	1.19674	1.07502	1.13947	0.000334302	0.000337261	0.000338823	0.000215873	0.000360473	0.000226723	-8.00347	-7.99465	-7.99003	-8.44082	-7.92809	-8.39178	0.190152	-7.99605	-8.25357	0.9688
IPI00025039	rRNA 2'-O-methyltransferase fibrillarin	33784.1	19	13	16	4	0.16	13	0.000562395	0.000384796	0.000473596	0.000118399	4.73596e-06	0.000384796	1.15918	1.14901	1.14371	1.19674	1.07502	1.13947	0.000485165	0.000334894	0.000414086	9.89341e-05	4.40544e-06	0.000337697	-7.63102	-8.0017	-7.78944	-9.22106	-12.3327	-7.99336	0.190261	-7.80739	-9.84903	0.792706
IPI00294536	Serine-threonine kinase receptor-associated protein	38439.4	31	36	36	27	6	26	0.000806464	0.000936539	0.000936539	0.000702404	0.00015609	0.000676389	1.15918	1.14901	1.14371	1.19674	1.07502	1.13947	0.000695718	0.000815083	0.000818858	0.000586929	0.000145197	0.000593599	-7.27057	-7.11222	-7.1076	-7.44061	-8.83742	-7.42931	0.191404	-7.16346	-7.90244	0.906487
IPI00183462 (+2)	Uncharacterized protein DIS3	105228	0.16	2	7	9	10	5	1.52051e-06	1.90064e-05	6.65223e-05	8.55287e-05	9.50319e-05	4.7516e-05	1.15918	1.14901	1.14371	1.19674	1.07502	1.13947	1.31171e-06	1.65415e-05	5.81634e-05	7.14678e-05	8.83998e-05	4.17e-05	-13.5442	-11.0096	-9.75225	-9.54626	-9.33364	-10.085	0.192544	-11.4354	-9.65497	1.1844
IPI00302592 (+1)	filamin A, alpha	280009	1078	1234	1153	1367	1083	1344	0.00384988	0.00440701	0.00411773	0.00488199	0.00386774	0.00479985	1.15918	1.14901	1.14371	1.19674	1.07502	1.13947	0.0033212	0.00383548	0.00360031	0.00407939	0.00359782	0.00421235	-5.70743	-5.56346	-5.62673	-5.50181	-5.62743	-5.46974	0.192841	-5.63254	-5.53299	1.01799
IPI00216003	Cullin-5	96729.7	0.16	4	8	13	11	10	1.65409e-06	4.13523e-05	8.27047e-05	0.000134395	0.000113719	0.000103381	1.15918	1.14901	1.14371	1.19674	1.07502	1.13947	1.42695e-06	3.59895e-05	7.23124e-05	0.000112301	0.000105783	9.0727e-05	-13.46	-10.2323	-9.53452	-9.09433	-9.15412	-9.30766	0.193503	-11.0756	-9.18537	1.20579
IPI00413641	Aldose reductase	35853.9	12	13	13	12	8	12	0.000334692	0.000362583	0.000362583	0.000334692	0.000223128	0.000334692	1.15918	1.14901	1.14371	1.19674	1.07502	1.13947	0.000288731	0.000315561	0.000317022	0.000279668	0.000207556	0.000293725	-8.15002	-8.06116	-8.05654	-8.18191	-8.48011	-8.13287	0.193909	-8.08924	-8.26496	0.978739
IPI00021812	AHNAK nucleoprotein isoform 1	629104	295	340	459	470	691	399	0.000468921	0.000540451	0.000729609	0.000747094	0.00109839	0.000634235	1.15918	1.14901	1.14371	1.19674	1.07502	1.13947	0.000404527	0.000470362	0.000637929	0.000624272	0.00102173	0.000556604	-7.81279	-7.66201	-7.35728	-7.37893	-6.88626	-7.49366	0.194014	-7.61069	-7.25295	1.04932
IPI00299571 (+1)	Isoform 2 of Protein disulfide-isomerase A6 precursor	53901.9	31	35	39	40	35	47	0.000575119	0.000649328	0.000723537	0.000742089	0.000649328	0.000871954	1.15918	1.14901	1.14371	1.19674	1.07502	1.13947	0.000496142	0.000565119	0.00063262	0.000620089	0.000604012	0.000765227	-7.60865	-7.47847	-7.36564	-7.38565	-7.41192	-7.17534	0.194131	-7.48425	-7.3243	1.02184
IPI00100151 (+1)	Isoform 1 of 5'-3' exoribonuclease 2	108586	8	4	11	4	4	5	7.36745e-05	3.68373e-05	0.000101302	3.68373e-05	3.68373e-05	4.60466e-05	1.15918	1.14901	1.14371	1.19674	1.07502	1.13947	6.35573e-05	3.206e-05	8.85732e-05	3.07812e-05	3.42665e-05	4.04105e-05	-9.66357	-10.3479	-9.33168	-10.3886	-10.2813	-10.1164	0.195041	-9.78105	-10.2621	0.953121
IPI00294840	Absent in melanoma 1 protein	188677	2	6	14	16	20	9	1.06001e-05	3.18003e-05	7.42008e-05	8.48009e-05	0.000106001	4.77005e-05	1.15918	1.14901	1.14371	1.19674	1.07502	1.13947	9.14447e-06	2.76763e-05	6.4877e-05	7.08596e-05	9.86035e-05	4.1862e-05	-11.6024	-10.4949	-9.64302	-9.55481	-9.2244	-10.0811	0.196249	-10.5801	-9.62012	1.09979
IPI00299573 (+1)	60S ribosomal protein L7a	29996.3	40	48	34	36	34	23	0.0013335	0.0016002	0.00113347	0.00120015	0.00113347	0.000766761	1.15918	1.14901	1.14371	1.19674	1.07502	1.13947	0.00115038	0.00139267	0.000991046	0.00100284	0.00105437	0.000672909	-6.76767	-6.57653	-6.91675	-6.90492	-6.85481	-7.3039	0.196586	-6.75365	-7.02121	0.961892
IPI00000846 (+1)	Isoform 1 of Chromodomain-helicase-DNA-binding protein 4	217995	3	3	5	5	7	4	1.37618e-05	1.37618e-05	2.29363e-05	2.29363e-05	3.21109e-05	1.83491e-05	1.15918	1.14901	1.14371	1.19674	1.07502	1.13947	1.1872e-05	1.19771e-05	2.00543e-05	1.91656e-05	2.98699e-05	1.61031e-05	-11.3413	-11.3325	-10.8171	-10.8624	-10.4187	-11.0365	0.196609	-11.1636	-10.7725	1.03631
IPI00032872 (+1)	28S ribosomal protein S16, mitochondrial precursor	15345.4	3	3	1	4	3	4	0.000195498	0.000195498	6.51661e-05	0.000260664	0.000195498	0.000260664	1.15918	1.14901	1.14371	1.19674	1.07502	1.13947	0.000168652	0.000170145	5.69776e-05	0.000217811	0.000181855	0.000228759	-8.68767	-8.67886	-9.77285	-8.43188	-8.6123	-8.38284	0.197626	-9.04646	-8.47567	1.06734
IPI00395627	Isoform 1 of Calcyclin-binding protein	26210.3	32	30	28	25	12	28	0.00122089	0.00114459	0.00106828	0.000953823	0.000457835	0.00106828	1.15918	1.14901	1.14371	1.19674	1.07502	1.13947	0.00105324	0.000996151	0.000934046	0.000797015	0.000425884	0.000937524	-6.85589	-6.91161	-6.97598	-7.13464	-7.76134	-6.97227	0.197821	-6.91449	-7.28942	0.948566
IPI00300053	Keratin type II cuticular Hb2	56653.4	0.16	1	5	4	5	4	2.82419e-06	1.76512e-05	8.8256e-05	7.06048e-05	8.8256e-05	7.06048e-05	1.15918	1.14901	1.14371	1.19674	1.07502	1.13947	2.43636e-06	1.53621e-05	7.71661e-05	5.89973e-05	8.20967e-05	6.19627e-05	-12.925	-11.0836	-9.46955	-9.73802	-9.40761	-9.68898	0.197835	-11.1594	-9.61154	1.16104
IPI00028122	Isoform 1 of PC4 and SFRS1-interacting protein	60103.9	4	10	7	1	2	7	6.65514e-05	0.000166379	0.000116465	1.66379e-05	3.32757e-05	0.000116465	1.15918	1.14901	1.14371	1.19674	1.07502	1.13947	5.74124e-05	0.000144802	0.00010183	1.39026e-05	3.09535e-05	0.00010221	-9.76525	-8.84015	-9.1922	-11.1834	-10.383	-9.18848	0.197914	-9.26587	-10.2516	0.903842
IPI00299904	Isoform 1 of DNA replication licensing factor MCM7	81309	9	10	24	39	37	13	0.000110689	0.000122988	0.00029517	0.000479652	0.000455054	0.000159884	1.15918	1.14901	1.14371	1.19674	1.07502	1.13947	9.54887e-05	0.000107038	0.00025808	0.000400797	0.000423297	0.000140314	-9.2565	-9.14233	-8.26224	-7.82206	-7.76744	-8.87163	0.19922	-8.88702	-8.15371	1.08994
IPI00746777	Alcohol dehydrogenase class-3	39723.8	12	13	31	26	23	36	0.000302086	0.00032726	0.000780389	0.000654519	0.000578998	0.000906258	1.15918	1.14901	1.14371	1.19674	1.07502	1.13947	0.000260603	0.000284819	0.000682328	0.000546916	0.000538591	0.000795331	-8.25251	-8.16366	-7.29	-7.51121	-7.52655	-7.13675	0.199461	-7.90206	-7.39151	1.06907
IPI00179589	Myotrophin	12895.3	6	5	4	7	7	5	0.000465286	0.000387738	0.000310191	0.000542833	0.000542833	0.000387738	1.15918	1.14901	1.14371	1.19674	1.07502	1.13947	0.000401391	0.000337454	0.000271213	0.000453592	0.00050495	0.000340279	-7.82057	-7.99408	-8.2126	-7.69831	-7.59105	-7.98575	0.200048	-8.00909	-7.75837	1.03232
IPI00003925 (+1)	Isoform 1 of Pyruvate dehydrogenase E1 component subunit beta, mitochondrial precursor	39233.4	0.16	1	7	3	8	9	4.07816e-06	2.54885e-05	0.000178419	7.64655e-05	0.000203908	0.000229396	1.15918	1.14901	1.14371	1.19674	1.07502	1.13947	3.51813e-06	2.2183e-05	0.000156	6.38945e-05	0.000189678	0.000201318	-12.5576	-10.7162	-8.76565	-9.65828	-8.57018	-8.51062	0.201334	-10.6798	-8.91303	1.19822
IPI00220835	Protein transport protein Sec61 subunit beta	9974.4	10	6	10	3	9	3	0.00100257	0.00060154	0.00100257	0.00030077	0.00090231	0.00030077	1.15918	1.14901	1.14371	1.19674	1.07502	1.13947	0.000864891	0.000523529	0.000876588	0.000251323	0.000839339	0.000263956	-7.05291	-7.55492	-7.03947	-8.28877	-7.0829	-8.23973	0.201681	-7.21577	-7.87046	0.916816
IPI00018272	Pyridoxine-5'-phosphate oxidase	29988.2	8	6	6	10	6	13	0.000266772	0.000200079	0.000200079	0.000333464	0.000200079	0.000433504	1.15918	1.14901	1.14371	1.19674	1.07502	1.13947	0.000230138	0.000174131	0.000174938	0.000278643	0.000186116	0.000380443	-8.37683	-8.6557	-8.65108	-8.18558	-8.58914	-7.87417	0.202595	-8.5612	-8.2163	1.04198
IPI00219219	Galectin-1	14715.8	30	26	22	21	13	25	0.00203863	0.00176681	0.00149499	0.00142704	0.000883404	0.00169885	1.15918	1.14901	1.14371	1.19674	1.07502	1.13947	0.00175867	0.00153768	0.00130714	0.00119243	0.000821753	0.00149091	-6.34319	-6.47748	-6.63992	-6.73176	-7.10407	-6.50837	0.203138	-6.48686	-6.7814	0.956567
IPI00604756	Nuclear receptor-binding protein	59844.6	0.16	3	6	8	8	7	2.67359e-06	5.01298e-05	0.00010026	0.00013368	0.00013368	0.00011697	1.15918	1.14901	1.14371	1.19674	1.07502	1.13947	2.30645e-06	4.36287e-05	8.76615e-05	0.000111703	0.00012435	0.000102652	-12.9798	-10.0398	-9.34203	-9.09967	-8.99241	-9.18416	0.203409	-10.7872	-9.09208	1.18644
IPI00031420	UDP-glucose 6-dehydrogenase	55025.3	16	16	13	9	13	13	0.000290775	0.000290775	0.000236255	0.000163561	0.000236255	0.000236255	1.15918	1.14901	1.14371	1.19674	1.07502	1.13947	0.000250845	0.000253066	0.000206568	0.000136672	0.000219767	0.000207337	-8.29067	-8.28186	-8.48488	-8.89793	-8.42294	-8.48116	0.203803	-8.35247	-8.60068	0.971141
IPI00295772	cytochrome P450, family 51	57281	6	2	3	0.16	3	1	0.000104747	3.49156e-05	5.23734e-05	2.79325e-06	5.23734e-05	1.74578e-05	1.15918	1.14901	1.14371	1.19674	1.07502	1.13947	9.03626e-05	3.03875e-05	4.57924e-05	2.33404e-06	4.87184e-05	1.5321e-05	-9.31168	-10.4015	-9.99139	-12.9679	-9.92945	-11.0863	0.204041	-9.90152	-11.3279	0.874083
IPI00005751	Serine palmitoyltransferase 2	62925.7	0.16	0.16	2	1	5	1	2.54268e-06	2.54268e-06	3.17835e-05	1.58918e-05	7.94588e-05	1.58918e-05	1.15918	1.14901	1.14371	1.19674	1.07502	1.13947	2.19351e-06	2.21293e-06	2.77897e-05	1.32792e-05	7.39135e-05	1.39466e-05	-13.03	-13.0212	-10.4908	-11.2293	-9.51261	-11.1803	0.204179	-12.1807	-10.6407	1.14472
IPI00013146	Mitochondrial 28S ribosomal protein S22	41281.5	7	5	7	4	6	4	0.000169567	0.00012112	0.000169567	9.68957e-05	0.000145344	9.68957e-05	1.15918	1.14901	1.14371	1.19674	1.07502	1.13947	0.000146282	0.000105412	0.00014826	8.09661e-05	0.0001352	8.50356e-05	-8.82997	-9.15763	-8.81654	-9.42148	-8.90875	-9.37244	0.204524	-8.93472	-9.23422	0.967565
IPI00387130	Isoform 1 of Anamorsin	33583	4	2	8	6	7	11	0.000119108	5.95539e-05	0.000238216	0.000178662	0.000208439	0.000327547	1.15918	1.14901	1.14371	1.19674	1.07502	1.13947	0.000102752	5.18306e-05	0.000208283	0.00014929	0.000193892	0.000287455	-9.1832	-9.86753	-8.47661	-8.80962	-8.54821	-8.15444	0.205206	-9.17578	-8.50409	1.07898
IPI00152898	Isoform 1 of AP-1 complex subunit sigma-1A	18733.9	0.16	2	4	7	4	4	8.54067e-06	0.000106758	0.000213517	0.000373654	0.000213517	0.000213517	1.15918	1.14901	1.14371	1.19674	1.07502	1.13947	7.36784e-06	9.29133e-05	0.000186687	0.000312225	0.000198616	0.000187382	-11.8184	-9.28384	-8.58608	-8.07179	-8.52414	-8.58236	0.20541	-9.8961	-8.39276	1.17912
IPI00005179 (+1)	Isoform 1 of DNA-directed RNA polymerases I and III subunit RPAC1	39249.6	7	6	10	6	0.16	3	0.000178346	0.000152868	0.00025478	0.000152868	4.07647e-06	7.64339e-05	1.15918	1.14901	1.14371	1.19674	1.07502	1.13947	0.000153855	0.000133043	0.000222765	0.000127736	3.79199e-06	6.70784e-05	-8.7795	-8.92484	-8.40939	-8.96554	-12.4826	-9.60965	0.20574	-8.70458	-10.3526	0.84081
IPI00299024	Brain acid soluble protein 1	22693.3	14	15	21	3	12	12	0.000616922	0.000660988	0.000925383	0.000132198	0.00052879	0.00052879	1.15918	1.14901	1.14371	1.19674	1.07502	1.13947	0.000532204	0.000575267	0.000809104	0.000110464	0.000491887	0.000464066	-7.53848	-7.46068	-7.11958	-9.11082	-7.61726	-7.67548	0.20608	-7.37291	-8.13452	0.906374
IPI00411937	Nucleolar protein 5A	66052	13	5	12	0.16	2	9	0.000196815	7.56979e-05	0.000181675	2.42233e-06	3.02792e-05	0.000136256	1.15918	1.14901	1.14371	1.19674	1.07502	1.13947	0.000169787	6.5881e-05	0.000158847	2.0241e-06	2.81661e-05	0.000119578	-8.68096	-9.62766	-8.74757	-13.1104	-10.4774	-9.03154	0.20683	-9.01873	-10.8731	0.829453
IPI00290770 (+1)	chaperonin containing TCP1, subunit 3 isoform b	60464.3	162	134	140	180	139	160	0.00267927	0.00221618	0.00231542	0.00297696	0.00229888	0.00264619	1.15918	1.14901	1.14371	1.19674	1.07502	1.13947	0.00231134	0.00192878	0.00202447	0.00248755	0.00213844	0.00232229	-6.06993	-6.25087	-6.20245	-5.99646	-6.14768	-6.0652	0.206843	-6.17441	-6.06978	1.01724
IPI00025252 (+1)	Protein disulfide-isomerase A3 precursor	56784.6	227	143	142	129	119	142	0.00399756	0.00251829	0.00250068	0.00227174	0.00209564	0.00250068	1.15918	1.14901	1.14371	1.19674	1.07502	1.13947	0.0034486	0.0021917	0.00218645	0.00189827	0.00194939	0.00219459	-5.66979	-6.12308	-6.12547	-6.26681	-6.24024	-6.12176	0.208094	-5.97278	-6.2096	0.961862
IPI00020602	Casein kinase II subunit alpha'	41214.5	5	7	9	7	0.16	2	0.000121317	0.000169843	0.00021837	0.000169843	3.88213e-06	4.85266e-05	1.15918	1.14901	1.14371	1.19674	1.07502	1.13947	0.000104657	0.000147817	0.00019093	0.000141921	3.6112e-06	4.25869e-05	-9.16482	-8.81954	-8.5636	-8.86024	-12.5315	-10.064	0.209307	-8.84932	-10.4852	0.84398
IPI00180637 (+1)	Isoform 1 of TIP41-like protein	31444.8	6	7	9	10	7	11	0.000190811	0.000222612	0.000286216	0.000318018	0.000222612	0.000349819	1.15918	1.14901	1.14371	1.19674	1.07502	1.13947	0.000164608	0.000193743	0.000250251	0.000265736	0.000207077	0.000307001	-8.71194	-8.54898	-8.29305	-8.23301	-8.48242	-8.08866	0.210127	-8.51799	-8.26803	1.03023
IPI00015102 (+3)	Isoform 1 of CD166 antigen precursor	65103.8	19	9	12	6	7	12	0.000291842	0.000138241	0.000184321	9.21605e-05	0.000107521	0.000184321	1.15918	1.14901	1.14371	1.19674	1.07502	1.13947	0.000251765	0.000120313	0.00016116	7.70093e-05	0.000100017	0.00016176	-8.28701	-9.02541	-8.73311	-9.47158	-9.21017	-8.7294	0.210472	-8.68185	-9.13705	0.950181
IPI00008219	UV excision repair protein RAD23 homolog A	39609.1	9	6	6	10	10	7	0.000227221	0.00015148	0.00015148	0.000252467	0.000252467	0.000176727	1.15918	1.14901	1.14371	1.19674	1.07502	1.13947	0.000196018	0.000131836	0.000132446	0.000210962	0.000234848	0.000155096	-8.5373	-8.93396	-8.92934	-8.46383	-8.35657	-8.77147	0.210515	-8.8002	-8.53063	1.0316
IPI00015897	Cysteine and histidine-rich domain-containing protein 1	37489.7	15	12	21	28	18	18	0.00040011	0.000320088	0.000560154	0.000746872	0.000480132	0.000480132	1.15918	1.14901	1.14371	1.19674	1.07502	1.13947	0.000345166	0.000278577	0.000489767	0.000624086	0.000446624	0.000421364	-7.97149	-8.18582	-7.62158	-7.37922	-7.71379	-7.77201	0.211459	-7.92629	-7.62168	1.03997
IPI00000792	Quinone oxidoreductase	35207.3	9	9	10	10	7	6	0.000255629	0.000255629	0.000284032	0.000284032	0.000198822	0.000170419	1.15918	1.14901	1.14371	1.19674	1.07502	1.13947	0.000220525	0.000222477	0.000248342	0.000237337	0.000184947	0.00014956	-8.4195	-8.41069	-8.3007	-8.34603	-8.59544	-8.80781	0.211728	-8.37696	-8.58309	0.975984
IPI00022597	NEDD8-conjugating enzyme Ubc12	20900.9	12	14	14	10	1	9	0.000574138	0.000669828	0.000669828	0.000478448	4.78448e-05	0.000430603	1.15918	1.14901	1.14371	1.19674	1.07502	1.13947	0.000495295	0.000582961	0.00058566	0.000399791	4.45058e-05	0.000377897	-7.61036	-7.44739	-7.44277	-7.82457	-10.0199	-7.88089	0.212131	-7.50017	-8.57512	0.874644
IPI00220817 (+2)	116 kDa protein	115904	5	4	6	2	3	5	4.31393e-05	3.45115e-05	5.17672e-05	1.72557e-05	2.58836e-05	4.31393e-05	1.15918	1.14901	1.14371	1.19674	1.07502	1.13947	3.72153e-05	3.00358e-05	4.52624e-05	1.44189e-05	2.40772e-05	3.78591e-05	-10.1988	-10.4131	-10.003	-11.147	-10.6342	-10.1816	0.212199	-10.205	-10.6543	0.957829
IPI00215918	ADP-ribosylation factor 4	20511.6	19	15	18	11	17	12	0.000926305	0.000731294	0.000877552	0.000536282	0.000828799	0.000585035	1.15918	1.14901	1.14371	1.19674	1.07502	1.13947	0.000799102	0.000636455	0.000767283	0.000448117	0.000770959	0.000513426	-7.13202	-7.3596	-7.17266	-7.71046	-7.16788	-7.5744	0.212622	-7.22142	-7.48425	0.964884
IPI00002520 (+1)	Serine hydroxymethyltransferase, mitochondrial precursor	55994.7	51	48	35	43	33	32	0.0009108	0.000857224	0.000625059	0.00076793	0.000589341	0.000571483	1.15918	1.14901	1.14371	1.19674	1.07502	1.13947	0.000785726	0.000746054	0.000546517	0.000641682	0.000548213	0.000501533	-7.1489	-7.20071	-7.51195	-7.35142	-7.50885	-7.59784	0.212886	-7.28719	-7.48604	0.973437
IPI00215948 (+1)	Isoform 1 of Catenin alpha-1	100073	82	92	113	99	132	123	0.000819403	0.00091933	0.00112918	0.000989279	0.00131904	0.0012291	1.15918	1.14901	1.14371	1.19674	1.07502	1.13947	0.00070688	0.000800106	0.000987289	0.000826641	0.00122699	0.00107866	-7.25465	-7.13077	-6.92055	-7.09814	-6.7032	-6.83203	0.213648	-7.10199	-6.87779	1.0326
IPI00007423 (+1)	Isoform 1 of Acidic leucine-rich nuclear phosphoprotein 32 family member B	28788.7	30	44	46	37	17	31	0.00104208	0.00152838	0.00159785	0.00128523	0.000590509	0.00107681	1.15918	1.14901	1.14371	1.19674	1.07502	1.13947	0.000898974	0.00133017	0.00139707	0.00107394	0.000549299	0.000945009	-7.01426	-6.62245	-6.57338	-6.83643	-7.50687	-6.96432	0.214773	-6.73669	-7.10254	0.948491
IPI00024920	ATP synthase delta chain, mitochondrial precursor	17489.9	11	7	8	2	7	6	0.000628934	0.000400231	0.000457407	0.000114352	0.000400231	0.000343055	1.15918	1.14901	1.14371	1.19674	1.07502	1.13947	0.000542567	0.000348327	0.000399931	9.55523e-05	0.0003723	0.000301065	-7.5192	-7.96237	-7.82422	-9.25584	-7.89581	-8.10818	0.214786	-7.7686	-8.41994	0.922642
IPI00032406	DnaJ homolog subfamily A member 2	45745.7	19	21	16	14	9	19	0.00041534	0.00045906	0.00034976	0.00030604	0.00019674	0.00041534	1.15918	1.14901	1.14371	1.19674	1.07502	1.13947	0.000358304	0.000399526	0.00030581	0.000255727	0.00018301	0.000364502	-7.93413	-7.82523	-8.09255	-8.2714	-8.60597	-7.91698	0.215189	-7.95064	-8.26478	0.96199
IPI00018873	Isoform 1 of Nicotinamide phosphoribosyltransferase	55522.5	48	51	32	31	30	39	0.000864514	0.000918547	0.000576343	0.000558332	0.000540321	0.000702418	1.15918	1.14901	1.14371	1.19674	1.07502	1.13947	0.000745797	0.000799424	0.000503922	0.000466542	0.000502614	0.000616442	-7.20106	-7.13162	-7.59309	-7.67016	-7.59569	-7.39155	0.21584	-7.30859	-7.55247	0.967709
IPI00644697	HEBP2 protein (Fragment)	24029.5	5	5	6	8	7	5	0.000208078	0.000208078	0.000249693	0.000332924	0.000291309	0.000208078	1.15918	1.14901	1.14371	1.19674	1.07502	1.13947	0.000179504	0.000181093	0.000218318	0.000278191	0.000270979	0.000182609	-8.62531	-8.6165	-8.42956	-8.1872	-8.21347	-8.60816	0.215855	-8.55712	-8.33628	1.02649
IPI00012578	Importin subunit alpha-4	57886.9	5	5	8	8	7	7	8.63753e-05	8.63753e-05	0.000138201	0.000138201	0.000120925	0.000120925	1.15918	1.14901	1.14371	1.19674	1.07502	1.13947	7.4514e-05	7.51737e-05	0.000120835	0.00011548	0.000112486	0.000106124	-9.50452	-9.49571	-9.02109	-9.06641	-9.09268	-9.1509	0.216291	-9.34044	-9.10333	1.02605
IPI00220648	Phosphomevalonate kinase	21995	0.16	0.16	5	7	1	5	7.27438e-06	7.27438e-06	0.000227324	0.000318254	4.54649e-05	0.000227324	1.15918	1.14901	1.14371	1.19674	1.07502	1.13947	6.27544e-06	6.331e-06	0.00019876	0.000265933	4.2292e-05	0.0001995	-11.9789	-11.9701	-8.52341	-8.23227	-10.0709	-8.5197	0.216451	-10.8241	-8.94096	1.21062
IPI00015602	Mitochondrial precursor proteins import receptor	67457.2	7	7	11	16	7	22	0.00010377	0.00010377	0.000163066	0.000237187	0.00010377	0.000326133	1.15918	1.14901	1.14371	1.19674	1.07502	1.13947	8.95195e-05	9.03121e-05	0.000142576	0.000198194	9.65276e-05	0.000286214	-9.32105	-9.31224	-8.85563	-8.52627	-9.24568	-8.15877	0.2165	-9.16298	-8.64357	1.06009
IPI00553131	UDP-glucose 4-epimerase	38282	7	14	14	21	11	22	0.000182854	0.000365707	0.000365707	0.000548561	0.000287341	0.000574683	1.15918	1.14901	1.14371	1.19674	1.07502	1.13947	0.000157744	0.00031828	0.000319754	0.000458377	0.000267288	0.000504341	-8.75454	-8.05258	-8.04796	-7.68782	-8.22718	-7.59226	0.217045	-8.28503	-7.83575	1.05734
IPI00465439	Fructose-bisphosphate aldolase A	39420.6	125	129	107	116	95	113	0.00317093	0.0032724	0.00271432	0.00294262	0.00240991	0.00286652	1.15918	1.14901	1.14371	1.19674	1.07502	1.13947	0.00273549	0.00284802	0.00237325	0.00245886	0.00224172	0.00251566	-5.90145	-5.86113	-6.0435	-6.00806	-6.10051	-5.98522	0.217465	-5.93536	-6.03126	0.984099
IPI00166680 (+3)	Isoform 3 of Misshapen-like kinase 1	149811	1	0.16	4	2	6	4	6.67509e-06	1.06801e-06	2.67004e-05	1.33502e-05	4.00505e-05	2.67004e-05	1.15918	1.14901	1.14371	1.19674	1.07502	1.13947	5.75845e-06	9.29508e-07	2.33453e-05	1.11554e-05	3.72555e-05	2.34322e-05	-12.0648	-13.8886	-10.6651	-11.4036	-10.1977	-10.6614	0.219062	-12.2062	-10.7542	1.13501
IPI00005969	F-actin-capping protein subunit alpha-1	32923.2	18	23	19	21	14	15	0.000546727	0.000698596	0.000577101	0.000637848	0.000425232	0.000455606	1.15918	1.14901	1.14371	1.19674	1.07502	1.13947	0.000471649	0.000607998	0.000504585	0.000532986	0.000395556	0.000399839	-7.65928	-7.40534	-7.59178	-7.53702	-7.83522	-7.82445	0.219143	-7.55213	-7.73223	0.976708
IPI00029159 (+1)	Isoform 1 of Double-strand break repair protein MRE11A	80595.1	5	6	6	10	10	5	6.20385e-05	7.44462e-05	7.44462e-05	0.000124077	0.000124077	6.20385e-05	1.15918	1.14901	1.14371	1.19674	1.07502	1.13947	5.35192e-05	6.47916e-05	6.50916e-05	0.000103679	0.000115418	5.4445e-05	-9.83547	-9.64433	-9.63971	-9.17421	-9.06695	-9.81832	0.220116	-9.70651	-9.35316	1.03778
IPI00033600	Isoform 1 of Protein phosphatase 1 regulatory subunit 7	41566.3	13	14	4	21	11	21	0.000312753	0.000336811	9.62318e-05	0.000505217	0.000264637	0.000505217	1.15918	1.14901	1.14371	1.19674	1.07502	1.13947	0.000269805	0.000293132	8.41397e-05	0.000422159	0.000246169	0.000443378	-8.21781	-8.13489	-9.38303	-7.77013	-8.30949	-7.72109	0.220676	-8.57858	-7.93357	1.0813
IPI00022970 (+1)	Nucleoprotein TPR	265864	124	107	115	123	128	121	0.000466403	0.000402461	0.000432551	0.000462642	0.000481448	0.000455119	1.15918	1.14901	1.14371	1.19674	1.07502	1.13947	0.000402355	0.000350267	0.000378199	0.000386583	0.000447849	0.000399412	-7.81818	-7.95681	-7.88009	-7.85816	-7.71105	-7.82552	0.221461	-7.88503	-7.79824	1.01113
IPI00021016	Isoform 1 of Elongation factor Ts, mitochondrial precursor	35391	0.16	1	5	5	2	8	4.52092e-06	2.82558e-05	0.000141279	0.000141279	5.65115e-05	0.000226046	1.15918	1.14901	1.14371	1.19674	1.07502	1.13947	3.9001e-06	2.45914e-05	0.000123526	0.000118053	5.25677e-05	0.000198378	-12.4545	-10.6131	-8.99906	-9.04438	-9.85341	-8.52534	0.221698	-10.6889	-9.14104	1.16933
IPI00219622	Proteasome subunit alpha type-2	25898.9	21	18	16	13	18	8	0.000810845	0.00069501	0.000617787	0.000501952	0.00069501	0.000308893	1.15918	1.14901	1.14371	1.19674	1.07502	1.13947	0.000699497	0.000604877	0.000540158	0.000419431	0.000646507	0.000271085	-7.26515	-7.41048	-7.52365	-7.77661	-7.34393	-8.21308	0.22219	-7.39976	-7.77787	0.951386
IPI00009949 (+1)	Proteasome inhibitor PI31 subunit	29817.4	6	8	10	9	2	0.16	0.000201225	0.0002683	0.000335375	0.000301837	6.70749e-05	5.36599e-06	1.15918	1.14901	1.14371	1.19674	1.07502	1.13947	0.000173592	0.000233505	0.000293233	0.000252215	6.23939e-05	4.70919e-06	-8.6588	-8.36231	-8.13454	-8.28523	-9.68204	-12.266	0.223455	-8.38522	-10.0778	0.832052
IPI00002521 (+1)	ATP synthase-coupling factor 6, mitochondrial precursor	12587.9	1	2	6	5	6	4	7.94414e-05	0.000158883	0.000476648	0.000397207	0.000476648	0.000317765	1.15918	1.14901	1.14371	1.19674	1.07502	1.13947	6.85322e-05	0.000138278	0.000416755	0.000331906	0.000443384	0.000278871	-9.58821	-8.88625	-7.78301	-8.01066	-7.72107	-8.18476	0.223724	-8.75249	-7.97217	1.09788
IPI00009958	COP9 signalosome complex subunit 5	37579.9	5	8	6	5	5	5	0.00013305	0.00021288	0.00015966	0.00013305	0.00013305	0.00013305	1.15918	1.14901	1.14371	1.19674	1.07502	1.13947	0.000114779	0.000185272	0.000139598	0.000111176	0.000123765	0.000116764	-9.0725	-8.59368	-8.87675	-9.10439	-8.99713	-9.05535	0.224053	-8.84764	-9.05229	0.977393
IPI00219604	Dual specificity mitogen-activated protein kinase kinase 1	43440.2	5	17	14	8	5	5	0.000115101	0.000391343	0.000322282	0.000184161	0.000115101	0.000115101	1.15918	1.14901	1.14371	1.19674	1.07502	1.13947	9.92948e-05	0.000340591	0.000281786	0.000153885	0.000107068	0.000101012	-9.21742	-7.98483	-8.17436	-8.7793	-9.14205	-9.20027	0.224474	-8.45887	-9.04054	0.93566
IPI00026516	Succinyl-CoA:3-ketoacid-coenzyme A transferase 1, mitochondrial precursor	56158.8	7	12	13	3	12	3	0.000124647	0.00021368	0.000231486	5.34199e-05	0.00021368	5.34199e-05	1.15918	1.14901	1.14371	1.19674	1.07502	1.13947	0.00010753	0.000185969	0.000202399	4.46377e-05	0.000198767	4.68813e-05	-9.13774	-8.58993	-8.50527	-10.0169	-8.52337	-9.96789	0.224579	-8.74432	-9.50273	0.92019
IPI00020928	Transcription factor A, mitochondrial precursor	29097.8	10	9	8	6	8	8	0.000343669	0.000309302	0.000274935	0.000206201	0.000274935	0.000274935	1.15918	1.14901	1.14371	1.19674	1.07502	1.13947	0.000296475	0.00026919	0.000240388	0.000172302	0.000255748	0.000241283	-8.12355	-8.22009	-8.33326	-8.66626	-8.27132	-8.32954	0.2249	-8.22563	-8.42237	0.976641
IPI00031064	Transmembrane protein 126A	21528.7	1	2	3	3	0.16	0.16	4.64496e-05	9.28992e-05	0.000139349	0.000139349	7.43194e-06	7.43194e-06	1.15918	1.14901	1.14371	1.19674	1.07502	1.13947	4.0071e-05	8.08515e-05	0.000121839	0.00011644	6.91328e-06	6.52227e-06	-10.1249	-9.4229	-9.01281	-9.05814	-11.8821	-11.9403	0.225213	-9.52019	-10.9602	0.868617
IPI00024662	Chromobox protein homolog 5	22225.6	2	2	6	3	0.16	1	8.99863e-05	8.99863e-05	0.000269959	0.000134979	7.19891e-06	4.49932e-05	1.15918	1.14901	1.14371	1.19674	1.07502	1.13947	7.76291e-05	7.83164e-05	0.000236037	0.000112789	6.69651e-06	3.9486e-05	-9.46357	-9.45475	-8.35152	-9.08999	-11.9139	-10.1396	0.225979	-9.08995	-10.3812	0.87562
IPI00414315 (+1)	Isoform 1 of Epidermal growth factor receptor kinase substrate 8-like protein 2	80621.1	7	4	12	10	15	10	8.68259e-05	4.96148e-05	0.000148844	0.000124037	0.000186056	0.000124037	1.15918	1.14901	1.14371	1.19674	1.07502	1.13947	7.49027e-05	4.31805e-05	0.000130141	0.000103645	0.000173071	0.000108855	-9.49932	-10.0501	-8.94689	-9.17454	-8.66181	-9.1255	0.226193	-9.49878	-8.98728	1.05691
IPI00006952	Lactamase beta-2	32806.7	9	6	6	4	7	2	0.000274334	0.000182889	0.000182889	0.000121926	0.000213371	6.09632e-05	1.15918	1.14901	1.14371	1.19674	1.07502	1.13947	0.000236662	0.000159171	0.000159908	0.000101882	0.00019848	5.35012e-05	-8.34888	-8.74553	-8.74091	-9.1917	-8.52482	-9.83581	0.226336	-8.61177	-9.18411	0.937682
IPI00299155	Proteasome subunit alpha type-4	29484.8	19	16	13	23	17	17	0.0006444	0.000542652	0.000440905	0.000780063	0.000576568	0.000576568	1.15918	1.14901	1.14371	1.19674	1.07502	1.13947	0.000555909	0.000472278	0.000385503	0.000651821	0.000536331	0.000505996	-7.49491	-7.65794	-7.86096	-7.33574	-7.53076	-7.58898	0.227481	-7.67127	-7.48516	1.02486
IPI00293665	Keratin, type II cytoskeletal 6B	60000.4	21	29	14	13	11	19	0.000349998	0.00048333	0.000233332	0.000216665	0.000183332	0.000316665	1.15918	1.14901	1.14371	1.19674	1.07502	1.13947	0.000301935	0.000420649	0.000204012	0.000181045	0.000170538	0.000277905	-8.1053	-7.77371	-8.49733	-8.61676	-8.67655	-8.18823	0.228849	-8.12545	-8.49385	0.956627
IPI00760715 (+2)	calpastatin isoform e	81171	9	13	16	13	41	19	0.000110877	0.000160156	0.000197115	0.000160156	0.000505107	0.000234074	1.15918	1.14901	1.14371	1.19674	1.07502	1.13947	9.5651e-05	0.000139386	0.000172346	0.000133826	0.000469856	0.000205423	-9.2548	-8.87826	-8.66601	-8.91897	-7.66308	-8.49044	0.23006	-8.93302	-8.3575	1.06886
IPI00430814	Isoform 3 of Cellular nucleic acid-binding protein	18411.9	11	15	8	10	8	4	0.00059744	0.00081469	0.000434502	0.000543127	0.000434502	0.000217251	1.15918	1.14901	1.14371	1.19674	1.07502	1.13947	0.000515397	0.000709037	0.000379904	0.000453837	0.000404179	0.000190659	-7.57057	-7.2516	-7.87559	-7.69777	-7.81365	-8.56502	0.231562	-7.56592	-8.02548	0.942737
IPI00384280	Prenylcysteine oxidase 1 precursor	56642.2	19	9	11	18	16	16	0.000335439	0.000158892	0.000194201	0.000317784	0.000282475	0.000282475	1.15918	1.14901	1.14371	1.19674	1.07502	1.13947	0.000289375	0.000138286	0.000169799	0.000265541	0.000262762	0.0002479	-8.14779	-8.88619	-8.6809	-8.23374	-8.24426	-8.30249	0.231685	-8.57162	-8.26016	1.03771
IPI00004324 (+1)	Trafficking protein particle complex subunit 3	20274.7	4	3	1	5	3	5	0.00019729	0.000147968	4.93226e-05	0.000246613	0.000147968	0.000246613	1.15918	1.14901	1.14371	1.19674	1.07502	1.13947	0.000170198	0.000128778	4.31249e-05	0.00020607	0.000137641	0.000216427	-8.67855	-8.95742	-10.0514	-8.4873	-8.89086	-8.43826	0.231786	-9.22913	-8.60547	1.07247
IPI00215919	ADP-ribosylation factor 5	20530.1	10	7	7	10	8	10	0.00048709	0.000340963	0.000340963	0.00048709	0.000389672	0.00048709	1.15918	1.14901	1.14371	1.19674	1.07502	1.13947	0.000420201	0.000296745	0.000298119	0.000407012	0.000362477	0.00042747	-7.77478	-8.12264	-8.11802	-7.80667	-7.92255	-7.75763	0.231894	-8.00514	-7.82895	1.02251
IPI00289862	Secernin-1	46382.2	11	14	5	13	13	17	0.00023716	0.00030184	0.0001078	0.00028028	0.00028028	0.00036652	1.15918	1.14901	1.14371	1.19674	1.07502	1.13947	0.000204592	0.000262696	9.42543e-05	0.000234202	0.00026072	0.000321658	-8.49449	-8.24451	-9.26951	-8.35933	-8.25206	-8.04202	0.233717	-8.66951	-8.2178	1.05497
IPI00007682	Vacuolar ATP synthase catalytic subunit A	68305.5	18	19	22	22	39	22	0.000263522	0.000278162	0.000322082	0.000322082	0.000570964	0.000322082	1.15918	1.14901	1.14371	1.19674	1.07502	1.13947	0.000227334	0.000242088	0.000281611	0.000269132	0.000531118	0.000282659	-8.38909	-8.32621	-8.17498	-8.22031	-7.54053	-8.17127	0.233721	-8.29676	-7.97737	1.04004
IPI00013212	Tyrosine-protein kinase CSK	50705	0.16	7	0.16	8	10	1	3.15551e-06	0.000138053	3.15551e-06	0.000157775	0.000197219	1.97219e-05	1.15918	1.14901	1.14371	1.19674	1.07502	1.13947	2.72218e-06	0.00012015	2.759e-06	0.000131837	0.000183456	1.73079e-05	-12.8141	-9.02677	-12.8006	-8.93394	-8.60354	-10.9643	0.233729	-11.5472	-9.50061	1.21541
IPI00216219 (+2)	Isoform Long of Tight junction protein ZO-1	195460	9	16	20	4	15	6	4.60451e-05	8.1858e-05	0.000102323	2.04645e-05	7.67419e-05	3.06968e-05	1.15918	1.14901	1.14371	1.19674	1.07502	1.13947	3.97221e-05	7.12422e-05	8.94651e-05	1.71001e-05	7.13862e-05	2.69395e-05	-10.1336	-9.54943	-9.32166	-10.9764	-9.54741	-10.5219	0.234092	-9.66823	-10.3486	0.934256
IPI00016610	Poly(rC)-binding protein 1	37498.2	82	75	81	90	94	78	0.00218677	0.0020001	0.0021601	0.00240012	0.00250679	0.0020801	1.15918	1.14901	1.14371	1.19674	1.07502	1.13947	0.00188648	0.00174071	0.00188867	0.00200554	0.00233184	0.00182549	-6.27304	-6.35346	-6.27188	-6.21184	-6.0611	-6.3059	0.234911	-6.29946	-6.19295	1.0172
IPI00002134 (+1)	26S proteasome non-ATPase regulatory subunit 5	56197	7	7	5	7	7	8	0.000124562	0.000124562	8.89727e-05	0.000124562	0.000124562	0.000142356	1.15918	1.14901	1.14371	1.19674	1.07502	1.13947	0.000107457	0.000108408	7.77928e-05	0.000104084	0.000115869	0.000124932	-9.13842	-9.12961	-9.46146	-9.17031	-9.06305	-8.98774	0.235079	-9.24316	-9.0737	1.01868
IPI00015361	Prefoldin subunit 5	17328.4	8	5	0.16	9	12	10	0.00046167	0.000288544	9.2334e-06	0.000519379	0.000692505	0.000577087	1.15918	1.14901	1.14371	1.19674	1.07502	1.13947	0.000398272	0.000251124	8.07317e-06	0.000433993	0.000644176	0.000506452	-7.82838	-8.28957	-11.727	-7.74248	-7.34754	-7.58808	0.235692	-9.28164	-7.55937	1.22783
IPI00219221	Galectin-7	15074.7	12	11	3	12	17	13	0.000796036	0.000729699	0.000199009	0.000796036	0.00112772	0.000862372	1.15918	1.14901	1.14371	1.19674	1.07502	1.13947	0.000686722	0.000635068	0.000174002	0.000665167	0.00104902	0.000756817	-7.28358	-7.36178	-8.65644	-7.31547	-6.8599	-7.18639	0.236974	-7.76727	-7.12059	1.09082
IPI00026154 (+1)	Glucosidase 2 subunit beta precursor	59425.8	69	65	71	62	44	69	0.00116111	0.0010938	0.00119477	0.00104332	0.000740419	0.00116111	1.15918	1.14901	1.14371	1.19674	1.07502	1.13947	0.00100166	0.000951951	0.00104464	0.000871796	0.000688747	0.00101899	-6.90609	-6.957	-6.86409	-7.04495	-7.28064	-6.88894	0.237228	-6.90906	-7.07151	0.977027
IPI00005719	Isoform 1 of Ras-related protein Rab-1A	22678.5	7	10	19	20	13	18	0.000308662	0.000440946	0.000837798	0.000881893	0.00057323	0.000793703	1.15918	1.14901	1.14371	1.19674	1.07502	1.13947	0.000266276	0.000383762	0.000732524	0.000736909	0.000533226	0.000696554	-8.23098	-7.86549	-7.21901	-7.21305	-7.53657	-7.26937	0.238537	-7.77183	-7.33966	1.05888
IPI00032831	Synaptosomal-associated protein 29	28971.2	3	3	2	0.16	5	0.16	0.000103551	0.000103551	6.90341e-05	5.52273e-06	0.000172585	5.52273e-06	1.15918	1.14901	1.14371	1.19674	1.07502	1.13947	8.93311e-05	9.0122e-05	6.03595e-05	4.61479e-06	0.000160541	4.84674e-06	-9.32316	-9.31435	-9.71519	-12.2862	-8.73696	-12.2372	0.238704	-9.4509	-11.0868	0.852446
IPI00297477	U2 small nuclear ribonucleoprotein A'	28417.1	7	17	11	10	5	7	0.000246331	0.000598231	0.000387091	0.000351901	0.00017595	0.000246331	1.15918	1.14901	1.14371	1.19674	1.07502	1.13947	0.000212504	0.000520649	0.000338451	0.000294048	0.000163671	0.00021618	-8.45655	-7.56043	-7.99113	-8.13177	-8.71765	-8.4394	0.239466	-8.00271	-8.42961	0.949357
IPI00412792 (+2)	Transcription factor BTF3 homolog 4	17271	3	3	6	5	1	0.16	0.000173702	0.000173702	0.000347403	0.000289503	5.79005e-05	9.26408e-06	1.15918	1.14901	1.14371	1.19674	1.07502	1.13947	0.000149848	0.000151175	0.00030375	0.000241908	5.38598e-05	8.13016e-06	-8.80589	-8.79707	-8.09931	-8.32695	-9.82913	-11.7199	0.240081	-8.56742	-9.95867	0.860298
IPI00056357	Uncharacterized protein C19orf10 precursor	18794.9	8	5	7	7	4	4	0.000425647	0.00026603	0.000372441	0.000372441	0.000212824	0.000212824	1.15918	1.14901	1.14371	1.19674	1.07502	1.13947	0.000367196	0.000231529	0.000325642	0.000311212	0.000197971	0.000186774	-7.90961	-8.3708	-8.02971	-8.07504	-8.52739	-8.58561	0.240365	-8.10338	-8.39601	0.965146
IPI00103242 (+1)	Isoform 1 of Protein POF1B	68696.2	3	8	2	5	16	6	4.36705e-05	0.000116455	2.91137e-05	7.27842e-05	0.00023291	8.73411e-05	1.15918	1.14901	1.14371	1.19674	1.07502	1.13947	3.76736e-05	0.000101352	2.54554e-05	6.08185e-05	0.000216655	7.66505e-05	-10.1866	-9.19691	-10.5786	-9.70762	-8.4372	-9.47625	0.240853	-9.98735	-9.20702	1.08475
IPI00456750 (+1)	Niban-like protein	82684.1	36	31	45	54	74	35	0.000435392	0.000374921	0.00054424	0.000653088	0.000894973	0.000423298	1.15918	1.14901	1.14371	1.19674	1.07502	1.13947	0.000375603	0.000326299	0.000475853	0.00054572	0.000832514	0.000371486	-7.88698	-8.0277	-7.6504	-7.5134	-7.09106	-7.898	0.241301	-7.85503	-7.50082	1.04722
IPI00004397 (+1)	Ras-related protein Ral-B precursor	23408.9	10	6	9	4	4	9	0.000427188	0.000256313	0.000384469	0.000170875	0.000170875	0.000384469	1.15918	1.14901	1.14371	1.19674	1.07502	1.13947	0.000368525	0.000223073	0.000336158	0.000142783	0.00015895	0.00033741	-7.906	-8.40801	-7.99793	-8.85418	-8.74692	-7.99421	0.241564	-8.10398	-8.53177	0.949859
IPI00182933 (+1)	Isoform 2 of Cytochrome b5	11268.5	6	5	8	2	8	1	0.000532458	0.000443715	0.000709944	0.000177486	0.000709944	8.8743e-05	1.15918	1.14901	1.14371	1.19674	1.07502	1.13947	0.000459339	0.000386171	0.000620735	0.000148307	0.000660398	7.78808e-05	-7.68572	-7.85923	-7.38461	-8.81622	-7.32267	-9.46033	0.241688	-7.64319	-8.53307	0.895713
IPI00018342 (+1)	Adenylate kinase isoenzyme 1	21635.2	13	14	19	13	12	13	0.000600873	0.000647094	0.000878198	0.000600873	0.000554652	0.000600873	1.15918	1.14901	1.14371	1.19674	1.07502	1.13947	0.000518359	0.000563175	0.000767848	0.000502089	0.000515944	0.000527326	-7.56484	-7.48192	-7.17192	-7.59673	-7.56951	-7.54769	0.242267	-7.40623	-7.57131	0.978196
IPI00304435	Protein NipSnap1	33310.9	3	5	7	10	5	7	9.00606e-05	0.000150101	0.000210141	0.000300202	0.000150101	0.000210141	1.15918	1.14901	1.14371	1.19674	1.07502	1.13947	7.76932e-05	0.000130635	0.000183736	0.000250849	0.000139626	0.00018442	-9.46274	-8.9431	-8.60201	-8.29066	-8.87654	-8.59829	0.242297	-9.00262	-8.5885	1.04822
IPI00743931	Isoform 1 of Golgi reassembly-stacking protein 2	47146.2	10	17	8	9	8	7	0.000212106	0.00036058	0.000169685	0.000190896	0.000169685	0.000148474	1.15918	1.14901	1.14371	1.19674	1.07502	1.13947	0.000182979	0.000313818	0.000148363	0.000159512	0.000157843	0.000130301	-8.60614	-8.0667	-8.81585	-8.74339	-8.75391	-8.94566	0.243283	-8.49623	-8.81432	0.963912
IPI00026337 (+3)	Isoform 1 of Ran-binding protein 3	60209.9	4	6	5	6	5	7	6.64343e-05	9.96514e-05	8.30428e-05	9.96514e-05	8.30428e-05	0.00011626	1.15918	1.14901	1.14371	1.19674	1.07502	1.13947	5.73113e-05	8.6728e-05	7.2608e-05	8.32687e-05	7.72474e-05	0.00010203	-9.76701	-9.35273	-9.53044	-9.39344	-9.4685	-9.19025	0.243815	-9.55006	-9.35073	1.02132
IPI00219018	Glyceraldehyde-3-phosphate dehydrogenase	36053.4	231	218	189	198	153	208	0.00640716	0.00604659	0.00524222	0.00549185	0.00424371	0.00576922	1.15918	1.14901	1.14371	1.19674	1.07502	1.13947	0.00552731	0.00526243	0.00458351	0.00458899	0.00394755	0.00506307	-5.19805	-5.24716	-5.38529	-5.38409	-5.53466	-5.28578	0.244844	-5.27684	-5.40151	0.976918
IPI00337741	Acylamino-acid-releasing enzyme	81224.1	21	26	17	30	20	28	0.000258544	0.000320102	0.000209297	0.000369349	0.000246232	0.000344725	1.15918	1.14901	1.14371	1.19674	1.07502	1.13947	0.00022304	0.000278589	0.000182998	0.000308628	0.000229048	0.000302531	-8.40816	-8.18577	-8.60604	-8.08338	-8.38158	-8.10333	0.245664	-8.39999	-8.18943	1.02571
IPI00651738	Isoform 1 of 1,2-dihydroxy-3-keto-5-methylthiopentene dioxygenase	21499.2	4	3	9	3	3	3	0.000186053	0.00013954	0.00041862	0.00013954	0.00013954	0.00013954	1.15918	1.14901	1.14371	1.19674	1.07502	1.13947	0.000160504	0.000121444	0.000366018	0.0001166	0.000129802	0.00012246	-8.73719	-9.01606	-7.91283	-9.05676	-8.9495	-9.00772	0.248148	-8.55536	-9.00466	0.950103
IPI00009305	Glucosamine-6-phosphate isomerase	32669.4	11	6	8	8	3	6	0.000336707	0.000183658	0.000244877	0.000244877	9.18291e-05	0.000183658	1.15918	1.14901	1.14371	1.19674	1.07502	1.13947	0.000290469	0.00015984	0.000214107	0.00020462	8.54205e-05	0.000161178	-8.14401	-8.74134	-8.44903	-8.49436	-9.36792	-8.733	0.249908	-8.44479	-8.86509	0.952589
IPI00026215	Flap endonuclease 1	42594.2	6	18	18	25	16	22	0.000140864	0.000422593	0.000422593	0.000586934	0.000375638	0.000516502	1.15918	1.14901	1.14371	1.19674	1.07502	1.13947	0.00012152	0.000367789	0.000369492	0.000490442	0.000349423	0.000453282	-9.01543	-7.908	-7.90338	-7.6202	-7.95923	-7.699	0.249921	-8.2756	-7.75948	1.06652
IPI00014151	26S proteasome non-ATPase regulatory subunit 6	45533.4	7	10	11	14	13	9	0.000153733	0.000219619	0.000241581	0.000307467	0.000285505	0.000197657	1.15918	1.14901	1.14371	1.19674	1.07502	1.13947	0.000132622	0.000191138	0.000211225	0.000256919	0.00026558	0.000173464	-8.92801	-8.56252	-8.46259	-8.26675	-8.23359	-8.65954	0.250212	-8.65104	-8.38663	1.03153
IPI00295386	Carbonyl reductase [NADPH] 1	30374.8	29	36	45	36	20	29	0.000954739	0.00118519	0.00148149	0.00118519	0.000658441	0.000954739	1.15918	1.14901	1.14371	1.19674	1.07502	1.13947	0.000823631	0.00103149	0.00129533	0.000990347	0.000612489	0.000837878	-7.10179	-6.87675	-6.64899	-6.91745	-7.39798	-7.08464	0.251247	-6.87584	-7.13336	0.9639
IPI00302690 (+1)	Actin-related protein 10	46308.4	3	1	0.16	2	2	4	6.47831e-05	2.15944e-05	3.4551e-06	4.31887e-05	4.31887e-05	8.63774e-05	1.15918	1.14901	1.14371	1.19674	1.07502	1.13947	5.58868e-05	1.87939e-05	3.02094e-06	3.60885e-05	4.01747e-05	7.58048e-05	-9.79218	-10.882	-12.7099	-10.2295	-10.1223	-9.48735	0.251455	-11.128	-9.94639	1.1188
IPI00306419	Membrane-bound O-acyltransferase domain-containing protein 5	56038.3	0.16	0.16	10	4	2	11	2.85519e-06	2.85519e-06	0.000178449	7.13798e-05	3.56899e-05	0.000196294	1.15918	1.14901	1.14371	1.19674	1.07502	1.13947	2.46311e-06	2.48491e-06	0.000156026	5.96449e-05	3.31992e-05	0.000172268	-12.9141	-12.9053	-8.76549	-9.7271	-10.313	-8.66646	0.25151	-11.5283	-9.56885	1.20477
IPI00179964 (+2)	Isoform 1 of Polypyrimidine tract-binding protein 1	57222.5	36	31	30	35	24	25	0.000629123	0.000541745	0.000524269	0.000611648	0.000419415	0.000436891	1.15918	1.14901	1.14371	1.19674	1.07502	1.13947	0.00054273	0.000471488	0.000458392	0.000511093	0.000390145	0.000383415	-7.5189	-7.65962	-7.68779	-7.57896	-7.84899	-7.86639	0.252157	-7.6221	-7.76478	0.981625
IPI00015018	Inorganic pyrophosphatase	32660.6	41	29	37	60	33	43	0.00125534	0.00088792	0.00113286	0.00183708	0.00101039	0.00131657	1.15918	1.14901	1.14371	1.19674	1.07502	1.13947	0.00108295	0.000772769	0.000990513	0.00153506	0.000939878	0.00115542	-6.82807	-7.16553	-6.91729	-6.47919	-6.96976	-6.76329	0.252687	-6.9703	-6.73741	1.03457
IPI00027096 (+1)	39S ribosomal protein L19, mitochondrial precursor	20683.9	4	2	3	4	3	5	0.000193387	9.66936e-05	0.00014504	0.000193387	0.00014504	0.000241734	1.15918	1.14901	1.14371	1.19674	1.07502	1.13947	0.000166831	8.41538e-05	0.000126815	0.000161594	0.000134918	0.000212146	-8.69853	-9.38286	-8.97278	-8.73042	-8.91084	-8.45824	0.252869	-9.01806	-8.69983	1.03658
IPI00299977	14 kDa phosphohistidine phosphatase	13832.6	5	4	2	8	12	3	0.000361465	0.000289172	0.000144586	0.000578344	0.000867516	0.000216879	1.15918	1.14901	1.14371	1.19674	1.07502	1.13947	0.000311827	0.00025167	0.000126418	0.000483264	0.000806974	0.000190333	-8.07306	-8.28739	-8.97592	-7.63495	-7.12222	-8.56674	0.253141	-8.44546	-7.77463	1.08628
IPI00016179	Protein S100-A13	11471.7	5	6	7	6	15	8	0.000435855	0.000523026	0.000610197	0.000523026	0.00130757	0.000697368	1.15918	1.14901	1.14371	1.19674	1.07502	1.13947	0.000376002	0.000455197	0.000533522	0.000437041	0.00121631	0.00061201	-7.88592	-7.69478	-7.53601	-7.73548	-6.71193	-7.39876	0.253391	-7.70557	-7.28206	1.05816
IPI00183695	Protein S100-A10	11203.5	9	4	3	4	2	3	0.00080332	0.000357031	0.000267773	0.000357031	0.000178516	0.000267773	1.15918	1.14901	1.14371	1.19674	1.07502	1.13947	0.000693006	0.000310729	0.000234126	0.000298335	0.000166057	0.000234998	-7.27447	-8.07659	-8.35965	-8.11729	-8.70318	-8.35593	0.253711	-7.90357	-8.39213	0.941783
IPI00179700 (+2)	Isoform HMG-I of High mobility group protein HMG-I/HMG-Y	11676.2	11	19	19	16	8	11	0.000942087	0.00162724	0.00162724	0.00137031	0.000685154	0.000942087	1.15918	1.14901	1.14371	1.19674	1.07502	1.13947	0.000812717	0.00141621	0.00142277	0.00114503	0.000637339	0.000826775	-7.11513	-6.55977	-6.55515	-6.77232	-7.35821	-7.09798	0.256383	-6.74335	-7.07617	0.952966
IPI00302850	Small nuclear ribonucleoprotein Sm D1	13281.9	22	14	17	12	17	11	0.00165639	0.00105407	0.00127994	0.000903485	0.00127994	0.000828195	1.15918	1.14901	1.14371	1.19674	1.07502	1.13947	0.00142893	0.000917369	0.00111911	0.000754952	0.00119061	0.000726823	-6.55083	-6.994	-6.79523	-7.18886	-6.73329	-7.22683	0.256539	-6.78002	-7.04966	0.961752
IPI00170796 (+2)	Isoform 1 of Vacuolar protein sorting-associated protein 29	20506.1	15	9	7	15	10	17	0.00073149	0.000438894	0.000341362	0.00073149	0.00048766	0.000829022	1.15918	1.14901	1.14371	1.19674	1.07502	1.13947	0.000631039	0.000381976	0.000298468	0.000611233	0.000453627	0.000727549	-7.36814	-7.87015	-8.11685	-7.40003	-7.69824	-7.22583	0.256591	-7.78505	-7.44137	1.04619
IPI00291467	ADP/ATP translocase 3	32867.1	3	8	9	5	1	4	9.12767e-05	0.000243404	0.00027383	0.000152128	3.04256e-05	0.000121702	1.15918	1.14901	1.14371	1.19674	1.07502	1.13947	7.87423e-05	0.000211838	0.000239422	0.000127118	2.83022e-05	0.000106806	-9.44933	-8.45969	-8.33728	-8.97039	-10.4726	-9.1445	0.256997	-8.74877	-9.52915	0.918105
IPI00221093 (+1)	40S ribosomal protein S17	17040.8	19	23	25	28	27	22	0.00111497	0.0013497	0.00146707	0.00164312	0.00158443	0.00129102	1.15918	1.14901	1.14371	1.19674	1.07502	1.13947	0.00096186	0.00117466	0.00128272	0.00137299	0.00147386	0.001133	-6.94664	-6.74677	-6.65877	-6.59077	-6.51987	-6.78289	0.257479	-6.78406	-6.63118	1.02306
IPI00759715	Isoform Cytoplasmic of Fumarate hydratase, mitochondrial precursor	50213.3	28	26	10	30	27	32	0.000557621	0.000517791	0.00019915	0.000597451	0.000537706	0.000637281	1.15918	1.14901	1.14371	1.19674	1.07502	1.13947	0.000481047	0.000450641	0.000174126	0.00049923	0.000500181	0.000559278	-7.63955	-7.70484	-8.65573	-7.60244	-7.60054	-7.48886	0.257497	-8.00004	-7.56395	1.05765
IPI00604664	NADH-ubiquinone oxidoreductase 75 kDa subunit, mitochondrial precursor	79468.5	26	25	36	32	31	40	0.000327174	0.00031459	0.00045301	0.000402675	0.000390092	0.000503344	1.15918	1.14901	1.14371	1.19674	1.07502	1.13947	0.000282245	0.000273792	0.000396086	0.000336475	0.000362868	0.000441735	-8.17273	-8.20314	-7.83388	-7.99699	-7.92147	-7.7248	0.258505	-8.06992	-7.88109	1.02396
IPI00179713 (+2)	insulin-like growth factor 2 mRNA binding protein 2 isoform a	62097.1	21	17	20	14	19	15	0.00033818	0.000273765	0.000322076	0.000225453	0.000305972	0.000241557	1.15918	1.14901	1.14371	1.19674	1.07502	1.13947	0.00029174	0.000238261	0.000281605	0.000188389	0.000284619	0.00021199	-8.13965	-8.34214	-8.175	-8.577	-8.16436	-8.45897	0.258535	-8.21893	-8.40011	0.978431
IPI00070643 (+1)	Isoform Long of FAS-associated factor 1	73955.2	3	1	3	5	7	2	4.05651e-05	1.35217e-05	4.05651e-05	6.76085e-05	9.46519e-05	2.70434e-05	1.15918	1.14901	1.14371	1.19674	1.07502	1.13947	3.49946e-05	1.17681e-05	3.54679e-05	5.64937e-05	8.80463e-05	2.37333e-05	-10.2603	-11.3501	-10.2469	-9.78138	-9.33765	-10.6486	0.259713	-10.6191	-9.92255	1.0702
IPI00016346	Proline synthetase co-transcribed bacterial homolog protein	30343.8	5	6	7	2	6	4	0.000164778	0.000197734	0.00023069	6.59113e-05	0.000197734	0.000131823	1.15918	1.14901	1.14371	1.19674	1.07502	1.13947	0.00014215	0.000172091	0.000201702	5.50755e-05	0.000183935	0.000115687	-8.85862	-8.66749	-8.50872	-9.80681	-8.60093	-9.06462	0.260013	-8.67828	-9.15745	0.947674
IPI00155601	MACRO domain-containing protein 1	35506	6	4	6	4	5	3	0.000168986	0.000112657	0.000168986	0.000112657	0.000140821	8.44928e-05	1.15918	1.14901	1.14371	1.19674	1.07502	1.13947	0.00014578	9.8047e-05	0.000147752	9.41362e-05	0.000130994	7.41508e-05	-8.83341	-9.23006	-8.81998	-9.27077	-8.94036	-9.50941	0.260111	-8.96115	-9.24018	0.969803
IPI00329536	Early endosome antigen 1	162468	95	41	13	91	77	67	0.000584731	0.000252357	8.00158e-05	0.00056011	0.000473939	0.000412389	1.15918	1.14901	1.14371	1.19674	1.07502	1.13947	0.000504433	0.00021963	6.99613e-05	0.000468028	0.000440864	0.000361912	-7.59207	-8.42357	-9.56757	-7.66698	-7.72677	-7.92411	0.261388	-8.52774	-7.77262	1.09715
IPI00554737	Serine/threonine-protein phosphatase 2A 65 kDa regulatory subunit A alpha isoform	65309.7	63	65	63	79	70	60	0.000964635	0.000995258	0.000964635	0.00120962	0.00107182	0.0009187	1.15918	1.14901	1.14371	1.19674	1.07502	1.13947	0.000832168	0.000866187	0.000843423	0.00101076	0.000997016	0.00080625	-7.09148	-7.05141	-7.07804	-6.89705	-6.91074	-7.12312	0.262134	-7.07364	-6.97697	1.01386
IPI00008223	UV excision repair protein RAD23 homolog B	43171.1	39	30	40	28	27	36	0.000903382	0.000694909	0.000926546	0.000648582	0.000625418	0.000833891	1.15918	1.14901	1.14371	1.19674	1.07502	1.13947	0.000779327	0.00060479	0.00081012	0.000541955	0.000581772	0.000731823	-7.15708	-7.41063	-7.11833	-7.52033	-7.44943	-7.21997	0.262694	-7.22868	-7.39658	0.977301
IPI00395887	Thioredoxin domain-containing protein 1 precursor	31791.9	12	4	8	4	5	5	0.000377455	0.000125818	0.000251636	0.000125818	0.000157273	0.000157273	1.15918	1.14901	1.14371	1.19674	1.07502	1.13947	0.000325621	0.000109501	0.000220017	0.000105134	0.000146297	0.000138023	-8.02978	-9.11957	-8.42181	-9.16028	-8.82987	-8.88809	0.262751	-8.52372	-8.95941	0.95137
IPI00010896	Chloride intracellular channel protein 1	26923.3	51	48	48	42	25	51	0.00189427	0.00178284	0.00178284	0.00155999	0.000928564	0.00189427	1.15918	1.14901	1.14371	1.19674	1.07502	1.13947	0.00163414	0.00155163	0.00155882	0.00130353	0.000863761	0.00166241	-6.41664	-6.46845	-6.46383	-6.64268	-7.05421	-6.39949	0.263727	-6.44964	-6.69879	0.962806
IPI00009315	Golgi resident protein GCP60	60592.7	2	4	9	6	11	7	3.30073e-05	6.60146e-05	0.000148533	9.90218e-05	0.00018154	0.000115525	1.15918	1.14901	1.14371	1.19674	1.07502	1.13947	2.84746e-05	5.74534e-05	0.000129869	8.27426e-05	0.000168871	0.000101385	-10.4665	-9.76454	-8.94899	-9.39978	-8.68638	-9.19658	0.263985	-9.72667	-9.09425	1.06954
IPI00012503 (+2)	Isoform Sap-mu-0 of Proactivator polypeptide precursor	58112	13	9	19	10	10	9	0.000223706	0.000154873	0.000326955	0.000172081	0.000172081	0.000154873	1.15918	1.14901	1.14371	1.19674	1.07502	1.13947	0.000192986	0.000134788	0.000285871	0.000143791	0.000160072	0.000135917	-8.55289	-8.9118	-8.15997	-8.84715	-8.73989	-8.90347	0.264069	-8.54156	-8.83017	0.967315
IPI00045536 (+1)	Isoform 3 of Chitinase domain-containing protein 1 precursor	41677.7	8	14	7	5	0.16	8	0.000191949	0.000335911	0.000167956	0.000119968	3.83898e-06	0.000191949	1.15918	1.14901	1.14371	1.19674	1.07502	1.13947	0.00016559	0.000292348	0.000146851	0.000100245	3.57107e-06	0.000168455	-8.706	-8.13757	-8.82609	-9.20789	-12.5426	-8.68884	0.264425	-8.55655	-10.1465	0.843304
IPI00010080	Serine/threonine-protein kinase OSR1	58023.4	22	22	30	15	21	22	0.000379157	0.000379157	0.000517033	0.000258516	0.000361923	0.000379157	1.15918	1.14901	1.14371	1.19674	1.07502	1.13947	0.00032709	0.000329986	0.000452065	0.000216016	0.000336665	0.000332748	-8.02527	-8.01646	-7.70169	-8.44016	-7.99642	-8.00812	0.265371	-7.91447	-8.14823	0.971311
IPI00218292 (+1)	Isoform Short of Ubiquitin fusion degradation protein 1 homolog	34501.2	9	7	7	5	0.16	6	0.00026086	0.000202891	0.000202891	0.000144922	4.63752e-06	0.000173907	1.15918	1.14901	1.14371	1.19674	1.07502	1.13947	0.000225038	0.000176579	0.000177397	0.000121097	4.31388e-06	0.000152621	-8.39924	-8.64174	-8.63712	-9.01892	-12.3537	-8.78755	0.265425	-8.55937	-10.0534	0.851392
IPI00217920	Aldehyde dehydrogenase family 16 member A1	85126.8	1	9	10	15	10	11	1.17472e-05	0.000105725	0.000117472	0.000176208	0.000117472	0.000129219	1.15918	1.14901	1.14371	1.19674	1.07502	1.13947	1.0134e-05	9.20137e-05	0.000102711	0.000147239	0.000109274	0.000113403	-11.4996	-9.29357	-9.18359	-8.82345	-9.12165	-9.08457	0.265848	-9.99226	-9.00989	1.10903
IPI00008453 (+2)	Coronin-1C	53250.3	22	21	11	15	10	13	0.000413143	0.000394364	0.000206572	0.000281689	0.000187792	0.00024413	1.15918	1.14901	1.14371	1.19674	1.07502	1.13947	0.000356409	0.000343221	0.000180615	0.000235379	0.000174687	0.000214248	-7.93943	-7.97714	-8.61914	-8.35431	-8.65252	-8.44837	0.266363	-8.17857	-8.48507	0.963878
IPI00239077	Histidine triad nucleotide-binding protein 1	13802.1	2	4	3	5	4	3	0.000144905	0.000289811	0.000217358	0.000362264	0.000289811	0.000217358	1.15918	1.14901	1.14371	1.19674	1.07502	1.13947	0.000125007	0.000252227	0.000190046	0.000302708	0.000269586	0.000190753	-8.98714	-8.28518	-8.56824	-8.10274	-8.21862	-8.56453	0.266448	-8.61352	-8.2953	1.03836
IPI00022694	Isoform Rpn10A of 26S proteasome non-ATPase regulatory subunit 4	40737.2	18	24	16	19	9	16	0.000441857	0.000589142	0.000392761	0.000466404	0.000220928	0.000392761	1.15918	1.14901	1.14371	1.19674	1.07502	1.13947	0.000381179	0.000512739	0.000343409	0.000389727	0.00020551	0.000344687	-7.87224	-7.57574	-7.97659	-7.85006	-8.49002	-7.97287	0.26722	-7.80819	-8.10432	0.963461
IPI00026305	Hook homolog 1	84649.4	7	2	5	10	12	4	8.2694e-05	2.36269e-05	5.90672e-05	0.000118134	0.000141761	4.72537e-05	1.15918	1.14901	1.14371	1.19674	1.07502	1.13947	7.13382e-05	2.05628e-05	5.1645e-05	9.8713e-05	0.000131868	4.14699e-05	-9.54808	-10.792	-9.87112	-9.22329	-8.93371	-10.0905	0.268309	-10.0704	-9.41585	1.06952
IPI00334907 (+1)	Isoform 1 of Phosphatidylinositol transfer protein beta isoform	31540.3	22	20	21	23	10	17	0.00069752	0.000634109	0.000665815	0.000729226	0.000317055	0.000538993	1.15918	1.14901	1.14371	1.19674	1.07502	1.13947	0.000601735	0.000551874	0.000582151	0.000609341	0.000294928	0.00047302	-7.41569	-7.50219	-7.44878	-7.40313	-8.12878	-7.65637	0.270045	-7.45555	-7.72943	0.964567
IPI00012268	26S proteasome non-ATPase regulatory subunit 2	100202	42	35	55	54	63	45	0.000419152	0.000349294	0.00054889	0.00053891	0.000628729	0.000449092	1.15918	1.14901	1.14371	1.19674	1.07502	1.13947	0.000361593	0.000303995	0.000479919	0.000450313	0.000584851	0.000394123	-7.92499	-8.0985	-7.64189	-7.70557	-7.44415	-7.83885	0.270263	-7.88846	-7.66286	1.02944
IPI00305282 (+1)	Isoform 1 of DNA repair protein RAD50	153898	77	53	47	78	57	78	0.000500331	0.000344384	0.000305397	0.000506829	0.000370375	0.000506829	1.15918	1.14901	1.14371	1.19674	1.07502	1.13947	0.000431624	0.000299722	0.000267022	0.000423506	0.000344527	0.000444793	-7.74796	-8.11265	-8.22818	-7.76694	-7.97334	-7.7179	0.270485	-8.0296	-7.81939	1.02688
IPI00014850	Astrocytic phosphoprotein PEA-15	15041.2	8	10	8	10	4	6	0.000531872	0.000664841	0.000531872	0.000664841	0.000265936	0.000398904	1.15918	1.14901	1.14371	1.19674	1.07502	1.13947	0.000458834	0.00057862	0.00046504	0.000555541	0.000247377	0.000350078	-7.68682	-7.45486	-7.67339	-7.49557	-8.3046	-7.95735	0.270835	-7.60502	-7.91917	0.960331
IPI00025512	Heat shock protein beta-1	22782.6	77	78	77	92	100	73	0.00337977	0.00342367	0.00337977	0.00403817	0.00438931	0.0032042	1.15918	1.14901	1.14371	1.19674	1.07502	1.13947	0.00291565	0.00297966	0.00295508	0.00337429	0.00408299	0.002812	-5.83766	-5.81594	-5.82423	-5.69157	-5.50092	-5.87386	0.27237	-5.82594	-5.68878	1.02411
IPI00217871 (+1)	Delta-1-pyrroline-5-carboxylate dehydrogenase, mitochondrial precursor	61720.4	10	7	7	8	10	11	0.000162021	0.000113415	0.000113415	0.000129617	0.000162021	0.000178223	1.15918	1.14901	1.14371	1.19674	1.07502	1.13947	0.000139772	9.87064e-05	9.91635e-05	0.000108308	0.000150714	0.000156408	-8.8755	-9.22336	-9.21874	-9.13053	-8.80013	-8.76304	0.273681	-9.10587	-8.8979	1.02337
IPI00412579 (+1)	60S ribosomal protein L10a	24832	34	26	27	33	17	20	0.0013692	0.00104704	0.00108731	0.00132893	0.000684601	0.000805412	1.15918	1.14901	1.14371	1.19674	1.07502	1.13947	0.00118118	0.00091125	0.00095068	0.00111045	0.000636824	0.00070683	-6.74124	-7.00069	-6.95833	-6.80299	-7.35902	-7.25472	0.274166	-6.90009	-7.13891	0.966547
IPI00033583 (+1)	Serpin B12	46277.7	11	14	5	4	1	11	0.000237695	0.000302522	0.000108043	8.64347e-05	2.16087e-05	0.000237695	1.15918	1.14901	1.14371	1.19674	1.07502	1.13947	0.000205054	0.000263289	9.44671e-05	7.22249e-05	2.01007e-05	0.000208601	-8.49224	-8.24226	-9.26726	-9.53573	-10.8148	-8.47509	0.274193	-8.66725	-9.60852	0.902038
IPI00178083 (+1)	29 kDa protein	29079.4	97	86	93	80	81	91	0.00333569	0.00295742	0.00319814	0.00275109	0.00278548	0.00312936	1.15918	1.14901	1.14371	1.19674	1.07502	1.13947	0.00287763	0.00257388	0.00279628	0.00229881	0.00259108	0.00274633	-5.85079	-5.96234	-5.87947	-6.07536	-5.95568	-5.89749	0.27428	-5.89753	-5.97618	0.98684
IPI00020436	Ras-related protein Rab-11B	24489	30	27	25	32	25	41	0.00122504	0.00110254	0.00102087	0.00130671	0.00102087	0.00167422	1.15918	1.14901	1.14371	1.19674	1.07502	1.13947	0.00105681	0.000959553	0.000892589	0.00109189	0.000949622	0.0014693	-6.8525	-6.94904	-7.02138	-6.81985	-6.95945	-6.52297	0.275994	-6.94098	-6.76742	1.02565
IPI00298961 (+1)	Exportin-1	123389	44	50	42	41	43	26	0.000356596	0.000405223	0.000340387	0.000332283	0.000348492	0.000210716	1.15918	1.14901	1.14371	1.19674	1.07502	1.13947	0.000307627	0.000352671	0.000297616	0.000277655	0.000324171	0.000184924	-8.08662	-7.94997	-8.11971	-8.18913	-8.03424	-8.59556	0.276062	-8.0521	-8.27298	0.973301
IPI00002966	Heat shock 70 kDa protein 4	94301	147	142	169	125	122	155	0.00155884	0.00150582	0.00179213	0.00132554	0.00129373	0.00164367	1.15918	1.14901	1.14371	1.19674	1.07502	1.13947	0.00134477	0.00131053	0.00156694	0.00110762	0.00120344	0.00144249	-6.61153	-6.63732	-6.45863	-6.80554	-6.72257	-6.54139	0.276621	-6.56916	-6.68983	0.981962
IPI00465431	Galectin-3	26188.8	5	6	7	10	5	9	0.000190921	0.000229106	0.00026729	0.000381843	0.000190921	0.000343658	1.15918	1.14901	1.14371	1.19674	1.07502	1.13947	0.000164703	0.000199394	0.000233703	0.000319068	0.000177597	0.000301594	-8.71136	-8.52023	-8.36146	-8.05011	-8.63599	-8.10643	0.277117	-8.53102	-8.26418	1.03229
IPI00004839	Crk-like protein	33777.3	9	16	13	12	5	10	0.000266451	0.000473691	0.000384874	0.000355268	0.000148028	0.000296057	1.15918	1.14901	1.14371	1.19674	1.07502	1.13947	0.000229861	0.00041226	0.000336512	0.000296862	0.000137698	0.000259819	-8.37803	-7.79386	-7.99688	-8.12224	-8.89045	-8.25552	0.278315	-8.05626	-8.42274	0.956489
IPI00030243 (+1)	Isoform 1 of Proteasome activator complex subunit 3	29507.3	4	5	10	13	5	14	0.00013556	0.00016945	0.000338899	0.000440569	0.00016945	0.000474459	1.15918	1.14901	1.14371	1.19674	1.07502	1.13947	0.000116944	0.000147474	0.000296315	0.000368139	0.000157624	0.000416385	-9.05381	-8.82186	-8.12409	-7.90705	-8.7553	-7.7839	0.279055	-8.66659	-8.14875	1.06355
IPI00011201	NAD-dependent malic enzyme, mitochondrial precursor	65446.2	24	20	30	29	28	27	0.000366713	0.000305595	0.000458392	0.000443112	0.000427832	0.000412553	1.15918	1.14901	1.14371	1.19674	1.07502	1.13947	0.000316355	0.000265963	0.000400792	0.000370264	0.000397975	0.000362056	-8.05865	-8.23215	-7.82207	-7.90129	-7.82912	-7.92371	0.279087	-8.03762	-7.88471	1.01939
IPI00011913	Heterogeneous nuclear ribonucleoprotein A0	30840.5	9	7	7	9	2	5	0.000291824	0.000226974	0.000226974	0.000291824	6.48498e-05	0.000162124	1.15918	1.14901	1.14371	1.19674	1.07502	1.13947	0.00025175	0.000197539	0.000198454	0.000243848	6.03241e-05	0.00014228	-8.28707	-8.52957	-8.52496	-8.31896	-9.71578	-8.85771	0.280403	-8.4472	-8.96415	0.942331
IPI00297487 (+1)	Cathepsin H precursor	37377.8	4	4	0.16	7	5	4	0.000107015	0.000107015	4.28062e-06	0.000187277	0.000133769	0.000107015	1.15918	1.14901	1.14371	1.19674	1.07502	1.13947	9.23197e-05	9.3137e-05	3.74273e-06	0.000156489	0.000124434	9.39167e-05	-9.29025	-9.28144	-12.4957	-8.76253	-8.99174	-9.2731	0.280489	-10.3558	-9.00912	1.14948
IPI00032995	LanC-like protein 2	50855.6	6	1	1	8	2	5	0.000117981	1.96635e-05	1.96635e-05	0.000157308	3.9327e-05	9.83176e-05	1.15918	1.14901	1.14371	1.19674	1.07502	1.13947	0.00010178	1.71134e-05	1.71927e-05	0.000131447	3.65825e-05	8.62835e-05	-9.1927	-10.9756	-10.971	-8.93691	-10.2159	-9.35787	0.280511	-10.3798	-9.50357	1.0922
IPI00220301	Peroxiredoxin-6	25036.1	72	71	80	70	43	74	0.00287585	0.0028359	0.00319539	0.00279596	0.00171752	0.00295573	1.15918	1.14901	1.14371	1.19674	1.07502	1.13947	0.00248093	0.00246813	0.00279387	0.00233631	0.00159766	0.00259395	-5.99912	-6.0043	-5.88033	-6.05918	-6.43922	-5.95457	0.281909	-5.96125	-6.15099	0.969153
IPI00471941	Uncharacterized protein ANXA8	37436.6	31	26	25	41	26	29	0.000828067	0.000694508	0.000667796	0.00109518	0.000694508	0.000774643	1.15918	1.14901	1.14371	1.19674	1.07502	1.13947	0.000714354	0.00060444	0.000583883	0.000915137	0.000646039	0.000679826	-7.24413	-7.41121	-7.44581	-6.99644	-7.34465	-7.29367	0.282056	-7.36705	-7.21159	1.02156
IPI00171438 (+1)	Thioredoxin domain-containing protein 5 precursor	47629.1	14	11	0.16	17	17	18	0.000293938	0.000230951	3.35929e-06	0.000356925	0.000356925	0.00037792	1.15918	1.14901	1.14371	1.19674	1.07502	1.13947	0.000253573	0.000201	2.93718e-06	0.000298246	0.000332016	0.000331663	-8.27986	-8.5122	-12.7381	-8.11759	-8.01033	-8.01139	0.282801	-9.84337	-8.04644	1.22332
IPI00291165 (+1)	Polyribonucleotide nucleotidyltransferase 1, mitochondrial precursor	85952.1	11	10	20	19	15	17	0.000127978	0.000116344	0.000232688	0.000221053	0.000174516	0.000197785	1.15918	1.14901	1.14371	1.19674	1.07502	1.13947	0.000110404	0.000101256	0.000203449	0.000184712	0.000162337	0.000173576	-9.11137	-9.19786	-8.50009	-8.59671	-8.72584	-8.6589	0.283104	-8.93644	-8.66048	1.03186
IPI00093057	Coproporphyrinogen III oxidase, mitochondrial precursor	50152	7	10	8	7	6	8	0.000139576	0.000199394	0.000159515	0.000139576	0.000119636	0.000159515	1.15918	1.14901	1.14371	1.19674	1.07502	1.13947	0.000120409	0.000173535	0.000139471	0.000116629	0.000111287	0.00013999	-9.02462	-8.65913	-8.87765	-9.05651	-9.1034	-8.87394	0.28331	-8.8538	-9.01128	0.982524
IPI00022744 (+1)	Isoform 1 of Exportin-2	110422	102	117	104	111	93	69	0.00092373	0.00105957	0.000941842	0.00100524	0.000842224	0.000624876	1.15918	1.14901	1.14371	1.19674	1.07502	1.13947	0.00079688	0.000922161	0.000823494	0.000839975	0.000783447	0.000548391	-7.13481	-6.98879	-7.10195	-7.08214	-7.15181	-7.50852	0.283664	-7.07518	-7.24749	0.976225
IPI00328319 (+1)	Histone-binding protein RBBP4	47655.8	22	25	29	30	26	27	0.000461644	0.000524595	0.00060853	0.000629514	0.000545579	0.000566563	1.15918	1.14901	1.14371	1.19674	1.07502	1.13947	0.000398249	0.000456563	0.000532065	0.000526022	0.000507504	0.000497215	-7.82843	-7.69178	-7.53874	-7.55017	-7.58601	-7.60649	0.283941	-7.68632	-7.58089	1.01391
IPI00056494 (+1)	60S ribosomal protein L36a-like	12469.1	7	12	11	13	16	10	0.000561388	0.000962379	0.000882181	0.00104258	0.00128317	0.000801983	1.15918	1.14901	1.14371	1.19674	1.07502	1.13947	0.000484296	0.000837572	0.00077133	0.000871178	0.00119362	0.000703819	-7.63281	-7.085	-7.16739	-7.04566	-6.73076	-7.25899	0.284469	-7.29507	-7.01181	1.0404
IPI00001960	Chloride intracellular channel protein 4	28773.6	28	21	18	17	11	23	0.000973114	0.000729836	0.000625573	0.000590819	0.000382295	0.000799344	1.15918	1.14901	1.14371	1.19674	1.07502	1.13947	0.000839483	0.000635186	0.000546967	0.000493689	0.000355615	0.000701504	-7.08272	-7.36159	-7.51112	-7.61361	-7.94166	-7.26228	0.284766	-7.31848	-7.60585	0.962217
IPI00000045 (+3)	Isoform 1 of Interleukin-1 receptor antagonist protein precursor	20055.4	4	8	6	6	1	4	0.000199448	0.000398895	0.000299171	0.000299171	4.98619e-05	0.000199448	1.15918	1.14901	1.14371	1.19674	1.07502	1.13947	0.000172059	0.000347164	0.000261579	0.000249988	4.63821e-05	0.000175035	-8.66767	-7.96571	-8.24878	-8.2941	-9.9786	-8.65052	0.284944	-8.29405	-8.97441	0.92419
IPI00386809 (+2)	Corneodesmosin precursor	51494.9	16	28	10	10	4	17	0.00031071	0.000543743	0.000194194	0.000194194	7.76776e-05	0.00033013	1.15918	1.14901	1.14371	1.19674	1.07502	1.13947	0.000268043	0.000473227	0.000169792	0.000162269	7.22566e-05	0.000289722	-8.22436	-7.65593	-8.68093	-8.72626	-9.53529	-8.14659	0.285721	-8.18708	-8.80271	0.930063
IPI00059292	Protein mago nashi homolog 2	17276.6	6	6	8	11	6	8	0.000347291	0.000347291	0.000463054	0.000636699	0.000347291	0.000463054	1.15918	1.14901	1.14371	1.19674	1.07502	1.13947	0.0002996	0.000302252	0.000404869	0.000532026	0.000323054	0.000406376	-8.11306	-8.10425	-7.81195	-7.53882	-8.03769	-7.80823	0.286523	-8.00975	-7.79491	1.02756
IPI00645702 (+1)	CTP synthase 2	65679.4	0.16	0.16	3	1	1	4	2.43608e-06	2.43608e-06	4.56764e-05	1.52255e-05	1.52255e-05	6.09019e-05	1.15918	1.14901	1.14371	1.19674	1.07502	1.13947	2.10155e-06	2.12015e-06	3.99369e-05	1.27224e-05	1.41629e-05	5.34475e-05	-13.0728	-13.064	-10.1282	-11.2721	-11.1649	-9.83681	0.286745	-12.0884	-10.7579	1.12367
IPI00166729	alpha-2-glycoprotein 1, zinc	34258.6	24	26	13	13	18	13	0.000700554	0.000758934	0.000379467	0.000379467	0.000525416	0.000379467	1.15918	1.14901	1.14371	1.19674	1.07502	1.13947	0.000604352	0.000660511	0.000331785	0.000317082	0.000488748	0.00033302	-7.41135	-7.3225	-8.01102	-8.05635	-7.62366	-8.00731	0.286831	-7.58163	-7.89577	0.960213
IPI00021304	Keratin, type II cytoskeletal 2 epidermal	65866.4	1505	1663	1277	1179	1079	1527	0.0228493	0.0252481	0.0193877	0.0178999	0.0163816	0.0231833	1.15918	1.14901	1.14371	1.19674	1.07502	1.13947	0.0197115	0.0219738	0.0169515	0.0149571	0.0152384	0.0203456	-3.92655	-3.81791	-4.0774	-4.20257	-4.18394	-3.89489	0.287044	-3.94062	-4.0938	0.962582
IPI00023567 (+1)	Growth hormone-inducible transmembrane protein	37206.5	2	0.16	7	6	3	8	5.3754e-05	4.30032e-06	0.000188139	0.000161262	8.06311e-05	0.000215016	1.15918	1.14901	1.14371	1.19674	1.07502	1.13947	4.63724e-05	3.74263e-06	0.000164498	0.000134751	7.5004e-05	0.000188698	-9.97881	-12.4957	-8.71261	-8.91208	-9.49797	-8.57536	0.288028	-10.3957	-8.99514	1.1557
IPI00000760	N(G),N(G)-dimethylarginine dimethylaminohydrolase 2	29644.3	2	0.16	3	3	2	5	6.74666e-05	5.39733e-06	0.0001012	0.0001012	6.74666e-05	0.000168666	1.15918	1.14901	1.14371	1.19674	1.07502	1.13947	5.82019e-05	4.69737e-06	8.84835e-05	8.45626e-05	6.27582e-05	0.000148022	-9.75159	-12.2685	-9.33269	-9.37802	-9.67622	-8.81815	0.289361	-10.4509	-9.2908	1.12487
IPI00010706	Glutathione synthetase	52385.9	18	22	24	17	18	20	0.000343604	0.00041996	0.000458139	0.000324515	0.000343604	0.000381782	1.15918	1.14901	1.14371	1.19674	1.07502	1.13947	0.000296419	0.000365497	0.000400571	0.000271165	0.000319624	0.000335052	-8.12374	-7.91425	-7.82262	-8.21278	-8.04836	-8.00123	0.289536	-7.95354	-8.08746	0.983441
IPI00027626	T-complex protein 1 subunit zeta	58025.3	100	94	106	106	82	89	0.00172339	0.00161998	0.00182679	0.00182679	0.00141318	0.00153381	1.15918	1.14901	1.14371	1.19674	1.07502	1.13947	0.00148673	0.00140989	0.00159724	0.00152647	0.00131455	0.00134607	-6.51118	-6.56424	-6.43948	-6.4848	-6.63426	-6.61056	0.29042	-6.50497	-6.57654	0.989117
IPI00305833	Smu-1 suppressor of mec-8 and unc-52 protein homolog	57544.8	5	7	7	1	3	8	8.68888e-05	0.000121644	0.000121644	1.73778e-05	5.21333e-05	0.000139022	1.15918	1.14901	1.14371	1.19674	1.07502	1.13947	7.4957e-05	0.000105869	0.000106359	1.45209e-05	4.8495e-05	0.000122006	-9.4986	-9.15331	-9.14869	-11.1399	-9.93405	-9.01144	0.29132	-9.26687	-10.0285	0.924056
IPI00220362	10 kDa heat shock protein, mitochondrial	10931.8	45	44	39	33	42	36	0.00411643	0.00402495	0.00356757	0.00301872	0.003842	0.00329314	1.15918	1.14901	1.14371	1.19674	1.07502	1.13947	0.00355115	0.00350298	0.00311929	0.00252244	0.00357388	0.00289006	-5.64048	-5.65414	-5.77015	-5.98253	-5.6341	-5.84648	0.291665	-5.68826	-5.82104	0.97719
IPI00017596	Microtubule-associated protein RP/EB family member 1	29999.5	22	28	35	25	16	26	0.000733346	0.000933349	0.00116669	0.000833347	0.000533342	0.000866681	1.15918	1.14901	1.14371	1.19674	1.07502	1.13947	0.00063264	0.000812307	0.00102009	0.000696345	0.000496121	0.000760599	-7.36561	-7.11563	-6.88787	-7.26967	-7.60869	-7.1814	0.291712	-7.12304	-7.35325	0.968692
IPI00011996 (+2)	Isoform 1 of Ubiquitin-conjugating enzyme E2 Z	38210.5	2	4	8	3	0.16	3	5.23416e-05	0.000104683	0.000209367	7.85125e-05	4.18733e-06	7.85125e-05	1.15918	1.14901	1.14371	1.19674	1.07502	1.13947	4.51539e-05	9.11073e-05	0.000183058	6.5605e-05	3.89511e-06	6.89025e-05	-10.0054	-9.30347	-8.60571	-9.63186	-12.4558	-9.58282	0.291812	-9.30487	-10.5568	0.881408
IPI00032325	Cystatin-A	11006.6	32	41	23	25	29	16	0.00290735	0.00372504	0.00208966	0.00227136	0.00263478	0.00145367	1.15918	1.14901	1.14371	1.19674	1.07502	1.13947	0.0025081	0.00324195	0.00182708	0.00189795	0.00245091	0.00127574	-5.98823	-5.73158	-6.30504	-6.26698	-6.0113	-6.66423	0.291853	-6.00828	-6.31417	0.951556
IPI00027230	Endoplasmin precursor	92471.7	278	236	233	259	254	288	0.00300633	0.00255213	0.00251969	0.00280086	0.00274679	0.00311447	1.15918	1.14901	1.14371	1.19674	1.07502	1.13947	0.00259349	0.00222116	0.00220308	0.0023404	0.00255509	0.00273325	-5.95475	-6.10973	-6.1179	-6.05744	-5.96967	-5.90226	0.291887	-6.06079	-5.97645	1.01411
IPI00218924	Calcium-binding protein p22	22457.2	6	5	8	6	0.16	4	0.000267175	0.000222646	0.000356233	0.000267175	7.12466e-06	0.000178117	1.15918	1.14901	1.14371	1.19674	1.07502	1.13947	0.000230486	0.000193772	0.00031147	0.000223251	6.62745e-06	0.000156315	-8.37532	-8.54883	-8.07421	-8.40721	-11.9243	-8.76364	0.292037	-8.33279	-9.69838	0.859194
IPI00031982 (+1)	Nck-associated protein 1	128795	3	11	15	12	22	13	2.32929e-05	8.54072e-05	0.000116464	9.31715e-05	0.000170814	0.000100936	1.15918	1.14901	1.14371	1.19674	1.07502	1.13947	2.00942e-05	7.43311e-05	0.00010183	7.78541e-05	0.000158894	8.85812e-05	-10.8151	-9.50698	-9.19221	-9.46067	-8.74728	-9.33159	0.29227	-9.83809	-9.17985	1.07171
IPI00604527	Threonyl-tRNA synthetase, mitochondrial precursor	81037.5	0.16	5	4	5	6	6	1.97439e-06	6.16998e-05	4.93599e-05	6.16998e-05	7.40398e-05	7.40398e-05	1.15918	1.14901	1.14371	1.19674	1.07502	1.13947	1.70326e-06	5.36982e-05	4.31575e-05	5.15564e-05	6.88727e-05	6.49773e-05	-13.283	-9.83213	-10.0507	-9.87283	-9.58325	-9.64147	0.29231	-11.0552	-9.69919	1.13981
IPI00301936	ELAV-like protein 1	36092.6	25	16	19	16	6	20	0.000692663	0.000443304	0.000526424	0.000443304	0.000166239	0.00055413	1.15918	1.14901	1.14371	1.19674	1.07502	1.13947	0.000597544	0.000385814	0.000460276	0.000370425	0.000154638	0.000486304	-7.42268	-7.86016	-7.68369	-7.90086	-8.77443	-7.62868	0.292648	-7.65551	-8.10132	0.94497
IPI00022334	Ornithine aminotransferase, mitochondrial precursor	48536.2	21	27	13	17	8	17	0.000432667	0.000556286	0.000267841	0.000350254	0.000164825	0.000350254	1.15918	1.14901	1.14371	1.19674	1.07502	1.13947	0.000373252	0.000484144	0.000234186	0.000292672	0.000153323	0.000307383	-7.89326	-7.63313	-8.3594	-8.13646	-8.78297	-8.08742	0.29287	-7.96193	-8.33561	0.95517
IPI00031556 (+2)	Splicing factor U2AF 65 kDa subunit	53501.2	13	20	15	21	5	8	0.000242985	0.000373823	0.000280368	0.000392515	9.34558e-05	0.000149529	1.15918	1.14901	1.14371	1.19674	1.07502	1.13947	0.000209618	0.000325344	0.000245138	0.000327985	8.69337e-05	0.000131227	-8.47023	-8.03063	-8.31369	-8.02254	-9.35036	-8.93858	0.293479	-8.27151	-8.7705	0.943107
IPI00031425 (+1)	Histidine ammonia-lyase	72698.8	5	6	4	4	0.16	4	6.87769e-05	8.25323e-05	5.50215e-05	5.50215e-05	2.20086e-06	5.50215e-05	1.15918	1.14901	1.14371	1.19674	1.07502	1.13947	5.93323e-05	7.18291e-05	4.81078e-05	4.5976e-05	2.04727e-06	4.82869e-05	-9.73236	-9.54122	-9.94207	-9.98739	-13.099	-9.93835	0.293893	-9.73855	-11.0082	0.884659
IPI00646304	peptidylprolyl isomerase B precursor	23743.2	43	56	57	53	32	45	0.00181104	0.00235857	0.00240069	0.00223222	0.00134775	0.00189528	1.15918	1.14901	1.14371	1.19674	1.07502	1.13947	0.00156235	0.0020527	0.00209903	0.00186524	0.0012537	0.0016633	-6.46157	-6.1886	-6.16628	-6.28436	-6.68166	-6.39895	0.293945	-6.27215	-6.45499	0.971674
IPI00000192 (+12)	Isoform F of SON protein	263846	1	0.16	4	2	6	2	3.7901e-06	6.06415e-07	1.51604e-05	7.58019e-06	2.27406e-05	7.58019e-06	1.15918	1.14901	1.14371	1.19674	1.07502	1.13947	3.26963e-06	5.27772e-07	1.32554e-05	6.33401e-06	2.11536e-05	6.65237e-06	-12.6308	-14.4546	-11.2311	-11.9696	-10.7637	-11.9205	0.294535	-12.7722	-11.5513	1.10569
IPI00033143	Eukaryotic translation initiation factor 3 subunit 12	25060.5	9	4	3	8	5	10	0.000359131	0.000159614	0.00011971	0.000319227	0.000199517	0.000399034	1.15918	1.14901	1.14371	1.19674	1.07502	1.13947	0.000309814	0.000138914	0.000104668	0.000266746	0.000185593	0.000350192	-8.07954	-8.88165	-9.16472	-8.22921	-8.59195	-7.95703	0.295292	-8.70864	-8.2594	1.05439
IPI00169413 (+2)	Mitochondrial 28S ribosomal protein S34	25651.1	5	9	5	6	4	4	0.000194923	0.000350862	0.000194923	0.000233908	0.000155939	0.000155939	1.15918	1.14901	1.14371	1.19674	1.07502	1.13947	0.000168156	0.00030536	0.00017043	0.000195454	0.000145056	0.000136852	-8.69062	-8.09402	-8.67718	-8.54019	-8.83839	-8.89661	0.295602	-8.48727	-8.7584	0.969044
IPI00334159	Prefoldin subunit 3	26536	10	13	8	13	18	10	0.000376847	0.000489901	0.000301477	0.000489901	0.000678324	0.000376847	1.15918	1.14901	1.14371	1.19674	1.07502	1.13947	0.000325097	0.000426367	0.000263595	0.000409361	0.000630985	0.00033072	-8.03139	-7.76021	-8.2411	-7.80091	-7.36823	-8.01424	0.295719	-8.0109	-7.72779	1.03663
IPI00100460	Aspartyl-tRNA synthetase, mitochondrial precursor	73565	1	21	19	24	22	27	1.35934e-05	0.000285462	0.000258275	0.000326242	0.000299055	0.000367022	1.15918	1.14901	1.14371	1.19674	1.07502	1.13947	1.17267e-05	0.000248442	0.000225821	0.000272608	0.000278185	0.000322099	-11.3536	-8.3003	-8.39577	-8.20748	-8.18722	-8.04065	0.2962	-9.3499	-8.14512	1.14792
IPI00032038 (+1)	Isoform 1 of Carnitine O-palmitoyltransferase I, liver isoform	88370.1	7	11	24	23	29	13	7.92123e-05	0.000124476	0.000271585	0.000260269	0.000328165	0.000147109	1.15918	1.14901	1.14371	1.19674	1.07502	1.13947	6.83346e-05	0.000108334	0.000237459	0.000217481	0.000305263	0.000129102	-9.59109	-9.13029	-8.34552	-8.4334	-8.09434	-8.9549	0.297618	-9.0223	-8.49421	1.06217
IPI00001639	Importin subunit beta-1	97171.3	103	85	85	88	69	88	0.00105998	0.000874744	0.000874744	0.000905617	0.000710086	0.000905617	1.15918	1.14901	1.14371	1.19674	1.07502	1.13947	0.000914423	0.000761302	0.000764827	0.000756734	0.000660531	0.000794769	-6.99722	-7.18048	-7.17586	-7.1865	-7.32247	-7.13746	0.298989	-7.11785	-7.21547	0.98647
IPI00012074	Heterogeneous nuclear ribonucleoprotein R	70943.9	30	24	17	14	15	24	0.000422869	0.000338295	0.000239626	0.000197339	0.000211435	0.000338295	1.15918	1.14901	1.14371	1.19674	1.07502	1.13947	0.0003648	0.000294423	0.000209516	0.000164896	0.000196679	0.000296888	-7.91616	-8.13049	-8.47071	-8.71019	-8.53394	-8.12216	0.299398	-8.17246	-8.45543	0.966534
IPI00060715	BTB/POZ domain-containing protein KCTD12	35701.8	8	9	7	9	10	8	0.000224078	0.000252088	0.000196069	0.000252088	0.000280098	0.000224078	1.15918	1.14901	1.14371	1.19674	1.07502	1.13947	0.000193307	0.000219396	0.000171431	0.000210645	0.00026055	0.000196651	-8.55123	-8.42463	-8.67133	-8.46534	-8.25271	-8.53408	0.299833	-8.54906	-8.41738	1.01564
IPI00008986	Large neutral amino acids transporter small subunit 1	55012.1	36	9	39	43	42	37	0.000654401	0.0001636	0.000708935	0.000781646	0.000763468	0.000672579	1.15918	1.14901	1.14371	1.19674	1.07502	1.13947	0.000564537	0.000142384	0.000619853	0.000653144	0.000710187	0.000590255	-7.4795	-8.85698	-7.38603	-7.33371	-7.24998	-7.43496	0.300925	-7.90751	-7.33955	1.07738
IPI00329572 (+1)	Uncharacterized protein PACSIN3	48531.8	4	6	0.16	6	6	6	8.24202e-05	0.00012363	3.29681e-06	0.00012363	0.00012363	0.00012363	1.15918	1.14901	1.14371	1.19674	1.07502	1.13947	7.1102e-05	0.000107597	2.88254e-06	0.000103305	0.000115002	0.000108498	-9.5514	-9.13712	-12.7568	-9.17782	-9.07056	-9.12878	0.301559	-10.4818	-9.12572	1.1486
IPI00010404	Splicing factor 3B subunit 5	10135.5	12	11	9	9	7	11	0.00118396	0.00108529	0.000887968	0.000887968	0.000690642	0.00108529	1.15918	1.14901	1.14371	1.19674	1.07502	1.13947	0.00102137	0.000944547	0.00077639	0.000741986	0.000642443	0.000952454	-6.88661	-6.9648	-7.16086	-7.20618	-7.35023	-6.95647	0.302183	-7.00409	-7.17096	0.97673
IPI00003802	Alpha-mannosidase 2	131146	19	9	10	12	4	9	0.000144877	6.8626e-05	7.62511e-05	9.15013e-05	3.05004e-05	6.8626e-05	1.15918	1.14901	1.14371	1.19674	1.07502	1.13947	0.000124982	5.97262e-05	6.66697e-05	7.64585e-05	2.83719e-05	6.02261e-05	-8.98734	-9.72574	-9.61576	-9.47876	-10.4701	-9.7174	0.302503	-9.44295	-9.88876	0.954917
IPI00166010	CCR4-NOT transcription complex, subunit 1 isoform a	266945	10	2	6	19	18	4	3.74609e-05	7.49219e-06	2.24766e-05	7.11758e-05	6.74297e-05	1.49844e-05	1.15918	1.14901	1.14371	1.19674	1.07502	1.13947	3.23167e-05	6.52056e-06	1.96523e-05	5.94745e-05	6.27239e-05	1.31503e-05	-10.3399	-11.9406	-10.8373	-9.72996	-9.67677	-11.2391	0.30267	-11.0393	-10.2153	1.08066
IPI00027808	DNA-directed RNA polymerase II subunit RPB2	133901	0.16	11	25	23	25	19	1.19491e-06	8.21502e-05	0.000186705	0.000171769	0.000186705	0.000141896	1.15918	1.14901	1.14371	1.19674	1.07502	1.13947	1.03082e-06	7.14965e-05	0.000163245	0.00014353	0.000173675	0.000124528	-13.7852	-9.54586	-8.72026	-8.84897	-8.65832	-8.99098	0.304242	-10.6838	-8.83276	1.20956
IPI00395769 (+1)	Isoform Heart of ATP synthase gamma chain, mitochondrial precursor	32882.9	11	5	12	12	17	10	0.00033452	0.000152055	0.000364931	0.000364931	0.000516986	0.000304109	1.15918	1.14901	1.14371	1.19674	1.07502	1.13947	0.000288583	0.000132335	0.000319076	0.000304937	0.000480907	0.000266886	-8.15053	-8.93017	-8.05008	-8.09541	-7.63984	-8.22869	0.304332	-8.37693	-7.98798	1.04869
IPI00029444 (+2)	UPF0160 protein MYG1	42446.1	7	6	8	8	0.16	4	0.000164915	0.000141356	0.000188474	0.000188474	3.76949e-06	9.42372e-05	1.15918	1.14901	1.14371	1.19674	1.07502	1.13947	0.000142268	0.000123024	0.000164791	0.000157489	3.50642e-06	8.27025e-05	-8.8578	-9.00313	-8.71083	-8.75615	-12.5609	-9.40026	0.306119	-8.85725	-10.2391	0.865041
IPI00216472	Isoform Non-brain of Clathrin light chain B	23181.1	12	8	11	9	6	10	0.000517663	0.000345109	0.000474525	0.000388247	0.000258832	0.000431386	1.15918	1.14901	1.14371	1.19674	1.07502	1.13947	0.000446576	0.000300353	0.000414898	0.000324419	0.000240768	0.000378584	-7.7139	-8.11055	-7.78748	-8.03347	-8.33168	-7.87907	0.307184	-7.87064	-8.08141	0.97392
IPI00016342	Ras-related protein Rab-7a	23490	31	34	36	36	22	30	0.00131971	0.00144742	0.00153257	0.00153257	0.000936569	0.00127714	1.15918	1.14901	1.14371	1.19674	1.07502	1.13947	0.00113848	0.00125971	0.00133999	0.00128061	0.000871207	0.00112082	-6.77806	-6.67687	-6.61509	-6.66042	-7.04563	-6.7937	0.307299	-6.69001	-6.83325	0.979038
IPI00550308	RNA-binding protein 12	97396.8	6	5	8	8	12	6	6.16037e-05	5.13364e-05	8.21382e-05	8.21382e-05	0.000123207	6.16037e-05	1.15918	1.14901	1.14371	1.19674	1.07502	1.13947	5.31441e-05	4.46788e-05	7.18171e-05	6.86347e-05	0.000114609	5.40634e-05	-9.8425	-10.016	-9.54139	-9.58671	-9.07398	-9.82535	0.308724	-9.79997	-9.49535	1.03208
IPI00006957 (+1)	Isoform 1 of Dehydrogenase/reductase SDR family member 7 precursor	38299.9	3	5	6	4	1	4	7.83292e-05	0.000130549	0.000156658	0.000104439	2.61097e-05	0.000104439	1.15918	1.14901	1.14371	1.19674	1.07502	1.13947	6.75728e-05	0.000113618	0.000136973	8.72692e-05	2.42876e-05	9.16555e-05	-9.60231	-9.08267	-8.89572	-9.34651	-10.6255	-9.29747	0.308928	-9.19357	-9.75651	0.942301
IPI00031106	Uncharacterized protein C7orf48	13103.6	4	2	3	1	1	4	0.00030526	0.00015263	0.000228945	7.63149e-05	7.63149e-05	0.00030526	1.15918	1.14901	1.14371	1.19674	1.07502	1.13947	0.00026334	0.000132836	0.000200176	6.37687e-05	7.0989e-05	0.000267896	-8.24206	-8.9264	-8.51631	-9.66025	-9.55299	-8.22491	0.30954	-8.56159	-9.14605	0.936097
IPI00218466	Isoform 1 of Protein transport protein Sec61 subunit alpha isoform 1	52267.2	12	15	22	9	13	14	0.000229589	0.000286987	0.000420914	0.000172192	0.000248722	0.000267854	1.15918	1.14901	1.14371	1.19674	1.07502	1.13947	0.000198062	0.000249769	0.000368024	0.000143884	0.000231364	0.000235069	-8.52693	-8.29497	-7.90736	-8.8465	-8.37152	-8.35563	0.309575	-8.24309	-8.52455	0.966982
IPI00001146	U6 snRNA-associated Sm-like protein LSm6	9127.9	6	6	4	7	8	5	0.000657325	0.000657325	0.000438217	0.00076688	0.000876434	0.000547771	1.15918	1.14901	1.14371	1.19674	1.07502	1.13947	0.000567059	0.00057208	0.000383152	0.000640805	0.000815269	0.000480724	-7.47505	-7.46623	-7.86708	-7.35279	-7.11199	-7.64022	0.310212	-7.60279	-7.36833	1.03182
IPI00015195	Cleavage stimulation factor 77 kDa subunit	82924.2	9	3	7	12	18	5	0.000108533	3.61776e-05	8.44144e-05	0.00014471	0.000217066	6.0296e-05	1.15918	1.14901	1.14371	1.19674	1.07502	1.13947	9.36288e-05	3.14859e-05	7.38073e-05	0.00012092	0.000201917	5.29158e-05	-9.27617	-10.366	-9.51405	-9.02038	-8.50765	-9.84681	0.310247	-9.71873	-9.12495	1.06507
IPI00306332 (+2)	60S ribosomal protein L24	16622.4	14	22	20	17	16	11	0.000842237	0.00132352	0.0012032	0.00102272	0.000962557	0.000661758	1.15918	1.14901	1.14371	1.19674	1.07502	1.13947	0.000726578	0.00115187	0.00105201	0.000854582	0.000895382	0.000580758	-7.22716	-6.76636	-6.85706	-7.0649	-7.01826	-7.45118	0.311013	-6.95019	-7.17811	0.968248
IPI00029557	GrpE protein homolog 1, mitochondrial precursor	24279.2	6	6	10	6	2	7	0.000247125	0.000247125	0.000411875	0.000247125	8.2375e-05	0.000288313	1.15918	1.14901	1.14371	1.19674	1.07502	1.13947	0.000213189	0.000215077	0.000360121	0.000206498	7.66262e-05	0.000253023	-8.45333	-8.44452	-7.92907	-8.48522	-9.47657	-8.28203	0.311108	-8.27564	-8.74794	0.94601
IPI00328154 (+1)	NEDD8-activating enzyme E1 catalytic subunit	51853.4	2	8	0.16	8	3	6	3.85703e-05	0.000154281	3.08562e-06	0.000154281	5.78554e-05	0.000115711	1.15918	1.14901	1.14371	1.19674	1.07502	1.13947	3.32737e-05	0.000134273	2.6979e-06	0.000128917	5.38178e-05	0.000101548	-10.3107	-8.91564	-12.823	-8.95634	-9.82991	-9.19498	0.311851	-10.6831	-9.32708	1.14539
IPI00029054	Cytosolic purine 5'-nucleotidase	64972.5	10	11	14	10	11	8	0.000153911	0.000169302	0.000215476	0.000153911	0.000169302	0.000123129	1.15918	1.14901	1.14371	1.19674	1.07502	1.13947	0.000132776	0.000147346	0.0001884	0.000128608	0.000157487	0.000108058	-8.92685	-8.82272	-8.57694	-8.95874	-8.75617	-9.13284	0.312186	-8.77551	-8.94925	0.980586
IPI00006725	Probable ATP-dependent RNA helicase DDX23	95650.9	2	4	4	2	2	3	2.09094e-05	4.18187e-05	4.18187e-05	2.09094e-05	2.09094e-05	3.13641e-05	1.15918	1.14901	1.14371	1.19674	1.07502	1.13947	1.8038e-05	3.63954e-05	3.6564e-05	1.74719e-05	1.94501e-05	2.75251e-05	-10.923	-10.2211	-10.2164	-10.9549	-10.8477	-10.5004	0.312244	-10.4535	-10.7677	0.970825
IPI00003870	Putative ATP-dependent Clp protease proteolytic subunit, mitochondrial precursor	30180.5	2	5	5	9	5	4	6.6268e-05	0.00016567	0.00016567	0.000298206	0.00016567	0.000132536	1.15918	1.14901	1.14371	1.19674	1.07502	1.13947	5.71678e-05	0.000144185	0.000144853	0.000249181	0.000154108	0.000116313	-9.76952	-8.84441	-8.83979	-8.29733	-8.77786	-9.05922	0.31249	-9.15124	-8.71147	1.05048
IPI00105598	Proteasome 26S non-ATPase subunit 11 variant (Fragment)	47537.4	30	29	29	35	12	22	0.000631082	0.000610046	0.000610046	0.000736262	0.000252433	0.000462794	1.15918	1.14901	1.14371	1.19674	1.07502	1.13947	0.00054442	0.000530932	0.00053339	0.000615221	0.000234816	0.000406147	-7.51579	-7.54088	-7.53626	-7.39353	-8.35671	-7.80879	0.31271	-7.53097	-7.85301	0.958992
IPI00218310	Exosome complex exonuclease RRP41	26383.1	1	3	3	5	2	4	3.79031e-05	0.000113709	0.000113709	0.000189515	7.58061e-05	0.000151612	1.15918	1.14901	1.14371	1.19674	1.07502	1.13947	3.26981e-05	9.89627e-05	9.94209e-05	0.000158359	7.05157e-05	0.000133055	-10.3282	-9.22077	-9.21615	-8.75065	-9.55967	-8.92475	0.314861	-9.58837	-9.07836	1.05618
IPI00021389 (+1)	Copper chaperone for superoxide dismutase	29040.1	2	4	5	4	0.16	2	6.88703e-05	0.000137741	0.000172176	0.000137741	5.50962e-06	6.88703e-05	1.15918	1.14901	1.14371	1.19674	1.07502	1.13947	5.94128e-05	0.000119878	0.000150541	0.000115096	5.12512e-06	6.04405e-05	-9.731	-9.02904	-8.80128	-9.06974	-12.1814	-9.71385	0.315126	-9.18711	-10.3217	0.890081
IPI00815732	phosphoribosylaminoimidazole carboxylase, phosphoribosylaminoimidazole succinocarboxamide synthetase isoform 1	47959	25	37	22	49	28	30	0.000521279	0.000771492	0.000458725	0.00102171	0.000583832	0.000625534	1.15918	1.14901	1.14371	1.19674	1.07502	1.13947	0.000449695	0.000671441	0.000401084	0.000853738	0.000543088	0.000548969	-7.70694	-7.30608	-7.82134	-7.06589	-7.51824	-7.50747	0.315397	-7.61146	-7.36387	1.03362
IPI00010141	DNA polymerase epsilon subunit 3	16859.9	1	3	3	4	6	2	5.93123e-05	0.000177937	0.000177937	0.000237249	0.000355874	0.000118625	1.15918	1.14901	1.14371	1.19674	1.07502	1.13947	5.11674e-05	0.000154861	0.000155578	0.000198246	0.000331038	0.000104105	-9.88041	-8.77298	-8.76836	-8.526	-8.01328	-9.17011	0.316345	-9.14058	-8.5698	1.0666
IPI00008918	Isoform Beta of LIM domain and actin-binding protein 1	85226.3	6	11	13	2	8	8	7.04008e-05	0.000129068	0.000152535	2.34669e-05	9.38677e-05	9.38677e-05	1.15918	1.14901	1.14371	1.19674	1.07502	1.13947	6.07331e-05	0.00011233	0.000133368	1.9609e-05	8.73169e-05	8.23783e-05	-9.70902	-9.09407	-8.9224	-10.8395	-9.34597	-9.40419	0.316827	-9.24183	-9.86323	0.936999
IPI00297579	Chromobox protein homolog 3	20812	34	40	43	40	10	34	0.00163367	0.00192197	0.00206612	0.00192197	0.000480492	0.00163367	1.15918	1.14901	1.14371	1.19674	1.07502	1.13947	0.00140933	0.00167272	0.0018065	0.001606	0.000446959	0.00143371	-6.56464	-6.39331	-6.31637	-6.43401	-7.71304	-6.54749	0.317921	-6.42477	-6.89818	0.931372
IPI00020956	Hepatoma-derived growth factor	26788.6	20	27	36	20	24	20	0.000746586	0.00100789	0.00134386	0.000746586	0.000895903	0.000746586	1.15918	1.14901	1.14371	1.19674	1.07502	1.13947	0.000644063	0.000877182	0.00117499	0.000623847	0.00083338	0.000655204	-7.34771	-7.0388	-6.74649	-7.3796	-7.09002	-7.33056	0.318354	-7.04433	-7.26673	0.969395
IPI00001754	Junctional adhesion molecule A precursor	32583.1	11	6	10	4	8	7	0.000337598	0.000184145	0.000306908	0.000122763	0.000245526	0.000214835	1.15918	1.14901	1.14371	1.19674	1.07502	1.13947	0.000291238	0.000160264	0.000268343	0.000102581	0.000228391	0.000188539	-8.14137	-8.73869	-8.22325	-9.18486	-8.38445	-8.5762	0.318606	-8.36777	-8.71517	0.960138
IPI00297211	SWI/SNF-related matrix-associated actin-dependent regulator of chromatin subfamily A member 5	121911	5	1	10	0.16	0.16	10	4.10136e-05	8.20272e-06	8.20272e-05	1.31243e-06	1.31243e-06	8.20272e-05	1.15918	1.14901	1.14371	1.19674	1.07502	1.13947	3.53815e-05	7.13894e-06	7.172e-05	1.09667e-06	1.22084e-06	7.1987e-05	-10.2493	-11.8499	-9.54274	-13.7232	-13.616	-9.53902	0.319566	-10.5473	-12.2927	0.858013
IPI00401264	Thioredoxin domain-containing protein 4 precursor	46972.5	30	21	22	25	10	21	0.000638672	0.00044707	0.000468359	0.000532226	0.000212891	0.00044707	1.15918	1.14901	1.14371	1.19674	1.07502	1.13947	0.000550967	0.000389091	0.000409507	0.000444728	0.000198033	0.000392349	-7.50384	-7.8517	-7.80056	-7.71805	-8.52708	-7.84336	0.319721	-7.7187	-8.02949	0.961293
IPI00815770	Isoform 1 of Sorting nexin-3	18763	3	8	8	8	8	9	0.000159889	0.000426371	0.000426371	0.000426371	0.000426371	0.000479667	1.15918	1.14901	1.14371	1.19674	1.07502	1.13947	0.000137933	0.000371077	0.000372795	0.000356276	0.000396615	0.000420956	-8.88874	-7.8991	-7.89448	-7.93981	-7.83254	-7.77298	0.320177	-8.22744	-7.84844	1.04829
IPI00293434	Signal recognition particle 14 kDa protein	14570.6	14	20	14	25	14	20	0.000960839	0.00137263	0.000960839	0.00171578	0.000960839	0.00137263	1.15918	1.14901	1.14371	1.19674	1.07502	1.13947	0.000828893	0.00119462	0.000840104	0.00143371	0.000893784	0.00120462	-7.09542	-6.72993	-7.08198	-6.54749	-7.02005	-6.72159	0.322283	-6.96911	-6.76304	1.03047
IPI00465436	Catalase	59756.5	47	38	23	47	47	38	0.000786525	0.000635914	0.000384895	0.000786525	0.000786525	0.000635914	1.15918	1.14901	1.14371	1.19674	1.07502	1.13947	0.000678517	0.000553445	0.000336531	0.000657221	0.000731635	0.000558078	-7.2956	-7.49935	-7.99682	-7.32749	-7.22023	-7.49101	0.322617	-7.59726	-7.34624	1.03417
IPI00020510	CDGSH iron sulfur domain-containing protein 1	12199.3	9	3	6	5	2	4	0.000737747	0.000245916	0.000491831	0.00040986	0.000163944	0.000327888	1.15918	1.14901	1.14371	1.19674	1.07502	1.13947	0.000636437	0.000214024	0.00043003	0.000342479	0.000152503	0.000287754	-7.35962	-8.44942	-7.75166	-7.9793	-8.78833	-8.1534	0.322941	-7.85357	-8.30701	0.945414
IPI00645805 (+1)	Isovaleryl-CoA dehydrogenase, mitochondrial precursor	46320.6	3	5	3	4	6	4	6.4766e-05	0.000107943	6.4766e-05	8.63547e-05	0.000129532	8.63547e-05	1.15918	1.14901	1.14371	1.19674	1.07502	1.13947	5.58721e-05	9.39446e-05	5.66278e-05	7.2158e-05	0.000120492	7.57848e-05	-9.79244	-9.27281	-9.77901	-9.53665	-9.02393	-9.48761	0.324648	-9.61475	-9.3494	1.02838
IPI00789008 (+1)	flotillin 2	47063.9	0.16	1	3	2	9	1	3.39963e-06	2.12477e-05	6.37431e-05	4.24954e-05	0.000191229	2.12477e-05	1.15918	1.14901	1.14371	1.19674	1.07502	1.13947	2.93278e-06	1.84922e-05	5.57334e-05	3.55092e-05	0.000177884	1.8647e-05	-12.7396	-10.8982	-9.79493	-10.2457	-8.63438	-10.8898	0.325293	-11.1442	-9.92331	1.12303
IPI00179026 (+1)	Malignant T cell amplified sequence 1	20555.9	3	9	9	4	5	3	0.000145944	0.000437831	0.000437831	0.000194591	0.000243239	0.000145944	1.15918	1.14901	1.14371	1.19674	1.07502	1.13947	0.000125902	0.00038105	0.000382815	0.000162601	0.000226264	0.00012808	-8.98001	-7.87258	-7.86796	-8.72421	-8.39381	-8.96286	0.325603	-8.24018	-8.69363	0.947842
IPI00007346	Peptidyl-prolyl cis-trans isomerase H	19208.1	8	5	7	9	6	9	0.000416491	0.000260307	0.00036443	0.000468552	0.000312368	0.000468552	1.15918	1.14901	1.14371	1.19674	1.07502	1.13947	0.000359297	0.000226549	0.000318637	0.000391522	0.000290569	0.000411201	-7.93136	-8.39255	-8.05146	-7.84547	-8.14367	-7.79643	0.325699	-8.12512	-7.92852	1.0248
IPI00028888 (+1)	Isoform 1 of Heterogeneous nuclear ribonucleoprotein D0	38434.5	43	50	40	42	12	43	0.00111879	0.00130091	0.00104073	0.00109277	0.000312219	0.00111879	1.15918	1.14901	1.14371	1.19674	1.07502	1.13947	0.000965151	0.0011322	0.000909958	0.000913117	0.00029043	0.000981847	-6.94323	-6.78359	-7.00211	-6.99865	-8.14415	-6.92608	0.326543	-6.90964	-7.35629	0.939284
IPI00029750 (+2)	Isoform 1 of 40S ribosomal protein S24	15423.8	39	31	36	34	33	24	0.00252856	0.00200988	0.00233406	0.00220439	0.00213955	0.00155604	1.15918	1.14901	1.14371	1.19674	1.07502	1.13947	0.00218133	0.00174923	0.00204077	0.00184198	0.00199024	0.00136558	-6.12782	-6.34858	-6.19443	-6.29691	-6.2195	-6.59618	0.327607	-6.22361	-6.37086	0.976886
IPI00256861 (+1)	Isoform 2 of Microtubule-actin cross-linking factor 1, isoforms 1/2/3/5	620415	79	30	96	132	174	53	0.000127334	4.83547e-05	0.000154735	0.000212761	0.000280457	8.54267e-05	1.15918	1.14901	1.14371	1.19674	1.07502	1.13947	0.000109848	4.20838e-05	0.000135292	0.000177783	0.000260885	7.49704e-05	-9.11641	-10.0758	-8.90808	-8.63495	-8.25143	-9.49842	0.329137	-9.36678	-8.79493	1.06502
IPI00018331	SNARE-associated protein Snapin	14874	1	3	1	4	0.16	0.16	6.72314e-05	0.000201694	6.72314e-05	0.000268926	1.0757e-05	1.0757e-05	1.15918	1.14901	1.14371	1.19674	1.07502	1.13947	5.7999e-05	0.000175537	5.87834e-05	0.000224714	1.00063e-05	9.44036e-06	-9.75509	-8.64766	-9.74165	-8.40068	-11.5123	-11.5705	0.372526	-9.38146	-10.4945	0.893941
IPI00256684 (+2)	Isoform B of AP-2 complex subunit alpha-1	105373	12	20	26	22	30	22	0.000113881	0.000189802	0.000246742	0.000208782	0.000284702	0.000208782	1.15918	1.14901	1.14371	1.19674	1.07502	1.13947	9.82425e-05	0.000165187	0.000215737	0.000174458	0.000264834	0.000183227	-9.22807	-8.70843	-8.44145	-8.65383	-8.23641	-8.60479	0.330404	-8.79265	-8.49834	1.03463
IPI00022774	Transitional endoplasmic reticulum ATPase	89324.8	182	148	165	141	126	172	0.00203751	0.00165687	0.00184719	0.00157851	0.00141058	0.00192556	1.15918	1.14901	1.14371	1.19674	1.07502	1.13947	0.00175771	0.001442	0.00161508	0.001319	0.00131214	0.00168987	-6.34374	-6.54172	-6.42837	-6.63088	-6.6361	-6.3831	0.33051	-6.43795	-6.55003	0.982888
IPI00026670 (+1)	Transcription elongation factor B polypeptide 2	13133.2	12	8	9	10	6	8	0.000913715	0.000609143	0.000685286	0.000761429	0.000456857	0.000609143	1.15918	1.14901	1.14371	1.19674	1.07502	1.13947	0.000788241	0.000530146	0.000599176	0.00063625	0.000424974	0.000534584	-7.14571	-7.54236	-7.41996	-7.35992	-7.76348	-7.53402	0.330697	-7.36934	-7.55247	0.975752
IPI00514908	Keratinocyte proline-rich protein	64132.6	65	56	54	46	32	66	0.00101353	0.000873191	0.000842005	0.000717264	0.000498966	0.00102912	1.15918	1.14901	1.14371	1.19674	1.07502	1.13947	0.000874345	0.00075995	0.000736203	0.000599346	0.000464144	0.000903153	-7.04204	-7.18226	-7.21401	-7.41967	-7.67531	-7.00962	0.331062	-7.1461	-7.3682	0.969857
IPI00019997	Lin-7 homolog C	21833.6	4	3	8	5	7	8	0.000183204	0.000137403	0.000366408	0.000229005	0.000320607	0.000366408	1.15918	1.14901	1.14371	1.19674	1.07502	1.13947	0.000158046	0.000119584	0.000320366	0.000191356	0.000298232	0.000321559	-8.75263	-9.03149	-8.04604	-8.56137	-8.11764	-8.04233	0.331811	-8.61006	-8.24045	1.04485
IPI00073602	Exosome complex exonuclease MTR3	28235.6	6	6	9	6	3	7	0.000212498	0.000212498	0.000318747	0.000212498	0.000106249	0.000247914	1.15918	1.14901	1.14371	1.19674	1.07502	1.13947	0.000183317	0.00018494	0.000278694	0.000177563	9.8834e-05	0.000217569	-8.60429	-8.59548	-8.1854	-8.63618	-9.22207	-8.43299	0.332128	-8.46172	-8.76375	0.965537
IPI00059366 (+2)	H2A histone family, member Y isoform 2	39490.7	21	20	25	14	0.16	25	0.000531771	0.000506448	0.00063306	0.000354514	4.05159e-06	0.00063306	1.15918	1.14901	1.14371	1.19674	1.07502	1.13947	0.000458746	0.000440769	0.000553513	0.000296232	3.76883e-06	0.000555574	-7.68701	-7.72699	-7.49923	-8.12437	-12.4887	-7.49551	0.332363	-7.63774	-9.36954	0.815167
IPI00020632	Argininosuccinate synthase	50818.3	34	28	15	33	24	47	0.00066905	0.000550983	0.000295169	0.000649372	0.000472271	0.000924864	1.15918	1.14901	1.14371	1.19674	1.07502	1.13947	0.000577174	0.000479528	0.00025808	0.000542616	0.000439312	0.00081166	-7.45737	-7.64271	-8.26224	-7.51911	-7.7303	-7.11643	0.334161	-7.78744	-7.45528	1.04455
IPI00428288	Isoform 4 of 39S ribosomal protein L43, mitochondrial precursor	17852.7	9	4	7	5	3	6	0.000504125	0.000224056	0.000392098	0.00028007	0.000168042	0.000336084	1.15918	1.14901	1.14371	1.19674	1.07502	1.13947	0.000434897	0.000194999	0.000342828	0.000234026	0.000156315	0.000294947	-7.7404	-8.54252	-7.97828	-8.36008	-8.76364	-8.12872	0.334889	-8.08707	-8.41748	0.960747
IPI00014439	Dihydropteridine reductase	25789.5	9	4	5	5	5	1	0.000348979	0.000155102	0.000193877	0.000193877	0.000193877	3.87755e-05	1.15918	1.14901	1.14371	1.19674	1.07502	1.13947	0.000301056	0.000134987	0.000169516	0.000162004	0.000180347	3.40293e-05	-8.10821	-8.91033	-8.68257	-8.72789	-8.62063	-10.2883	0.335115	-8.56704	-9.21227	0.929959
IPI00028004	Proteasome subunit beta type-3	22949.6	14	15	16	18	9	11	0.000610032	0.000653606	0.00069718	0.000784327	0.000392164	0.000479311	1.15918	1.14901	1.14371	1.19674	1.07502	1.13947	0.000526261	0.000568843	0.000609575	0.000655384	0.000364795	0.000420643	-7.54971	-7.47191	-7.40275	-7.33029	-7.91617	-7.77373	0.335196	-7.47479	-7.6734	0.974117
IPI00023078	Uncharacterized protein C1orf68	26235.7	13	10	6	5	4	11	0.000495508	0.00038116	0.000228696	0.00019058	0.000152464	0.000419276	1.15918	1.14901	1.14371	1.19674	1.07502	1.13947	0.000427463	0.000331729	0.000199959	0.000159249	0.000141824	0.000367956	-7.75764	-8.01119	-8.5174	-8.74504	-8.86092	-7.90755	0.335798	-8.09541	-8.5045	0.951897
IPI00007001 (+1)	39S ribosomal protein L11, mitochondrial precursor	351230	0.16	6	0.16	3	1	3	4.55542e-07	1.70828e-05	4.55542e-07	8.54142e-06	2.84714e-06	8.54142e-06	1.15918	1.14901	1.14371	1.19674	1.07502	1.13947	3.92986e-07	1.48674e-05	3.98301e-07	7.13721e-06	2.64844e-06	7.49595e-06	-14.7495	-11.1163	-14.7361	-11.8502	-12.8415	-11.8011	0.336588	-13.534	-12.1643	1.1126
IPI00008552	Glutaredoxin-3	37432.8	22	23	28	21	13	26	0.00058772	0.000614434	0.000748007	0.000561005	0.000347289	0.000694578	1.15918	1.14901	1.14371	1.19674	1.07502	1.13947	0.000507012	0.000534751	0.000654016	0.000468776	0.000323052	0.000609561	-7.58698	-7.53371	-7.33238	-7.66539	-8.0377	-7.40277	0.337443	-7.48435	-7.70195	0.971748
IPI00025721	COP9 signalosome complex subunit 3	47874.5	5	5	7	3	0.16	8	0.00010444	0.00010444	0.000146216	6.26638e-05	3.34207e-06	0.000167104	1.15918	1.14901	1.14371	1.19674	1.07502	1.13947	9.00977e-05	9.08954e-05	0.000127843	5.23619e-05	3.10883e-06	0.00014665	-9.31462	-9.3058	-8.96471	-9.85733	-12.6813	-8.82746	0.337522	-9.19504	-10.4554	0.879458
IPI00329801	Annexin A5	35938.6	43	36	27	31	29	29	0.00119649	0.00100171	0.000751281	0.000862582	0.000806932	0.000806932	1.15918	1.14901	1.14371	1.19674	1.07502	1.13947	0.00103218	0.000871801	0.000656879	0.000720774	0.000750618	0.000708163	-6.87608	-7.04495	-7.32801	-7.23519	-7.19461	-7.25284	0.338155	-7.08301	-7.22755	0.980003
IPI00101095 (+1)	Uncharacterized protein C20orf27	19290.3	4	2	4	4	0.16	2	0.000207358	0.000103679	0.000207358	0.000207358	8.29432e-06	0.000103679	1.15918	1.14901	1.14371	1.19674	1.07502	1.13947	0.000178883	9.02334e-05	0.000181302	0.000173268	7.71548e-06	9.09887e-05	-8.62878	-9.31311	-8.61534	-8.66067	-11.7723	-9.30478	0.338388	-8.85241	-9.91258	0.893049
IPI00013508	Alpha-actinin-1	103061	274	217	193	170	169	236	0.00265862	0.00210555	0.00187268	0.00164951	0.0016398	0.0022899	1.15918	1.14901	1.14371	1.19674	1.07502	1.13947	0.00229353	0.00183249	0.00163736	0.00137833	0.00152537	0.00200962	-6.07766	-6.30208	-6.41467	-6.58688	-6.48552	-6.20981	0.339377	-6.2648	-6.42741	0.974702
IPI00397904	Nuclear pore complex protein Nup93	93491.2	6	6	16	2	10	4	6.41772e-05	6.41772e-05	0.000171139	2.13924e-05	0.000106962	4.27848e-05	1.15918	1.14901	1.14371	1.19674	1.07502	1.13947	5.53642e-05	5.58543e-05	0.000149634	1.78755e-05	9.94973e-05	3.75479e-05	-9.80158	-9.79276	-8.80732	-10.9321	-9.21538	-10.1899	0.340332	-9.46722	-10.1125	0.936194
IPI00219677	Putative deoxyribose-phosphate aldolase	35231.8	4	5	3	11	4	4	0.000113534	0.000141917	8.51503e-05	0.000312218	0.000113534	0.000113534	1.15918	1.14901	1.14371	1.19674	1.07502	1.13947	9.7943e-05	0.000123513	7.44507e-05	0.000260889	0.00010561	9.96372e-05	-9.23113	-8.99917	-9.50537	-8.25141	-9.15575	-9.21397	0.341223	-9.24522	-8.87371	1.04187
IPI00796379	B2M protein	13696.9	11	12	11	2	17	5	0.000803101	0.000876111	0.000803101	0.000146018	0.00124116	0.000365046	1.15918	1.14901	1.14371	1.19674	1.07502	1.13947	0.000692817	0.000762492	0.000702187	0.000122013	0.00115454	0.000320364	-7.27474	-7.17892	-7.26131	-9.01138	-6.76405	-8.04605	0.341846	-7.23832	-7.9405	0.911571
IPI00217540 (+1)	Isoform 2 of Lysine-specific histone demethylase 1	95155.7	4	2	8	6	5	8	4.20364e-05	2.10182e-05	8.40727e-05	6.30546e-05	5.25455e-05	8.40727e-05	1.15918	1.14901	1.14371	1.19674	1.07502	1.13947	3.62638e-05	1.82924e-05	7.35085e-05	5.26884e-05	4.88784e-05	7.37822e-05	-10.2247	-10.909	-9.51811	-9.85112	-9.92617	-9.51439	0.342167	-10.2173	-9.76389	1.04643
IPI00297795	Keratin type II cuticular Hb3	54213.9	6	14	36	21	34	24	0.000110673	0.000258236	0.000664036	0.000387355	0.000627145	0.000442691	1.15918	1.14901	1.14371	1.19674	1.07502	1.13947	9.54748e-05	0.000224747	0.000580596	0.000323673	0.000583378	0.000388505	-9.25665	-8.40054	-7.45145	-8.03578	-7.44667	-7.8532	0.342807	-8.36955	-7.77855	1.07598
IPI00220327	Keratin, type II cytoskeletal 1	66019.2	2228	2556	2036	2101	1833	2246	0.0337478	0.038716	0.0308395	0.0318241	0.0277647	0.0340204	1.15918	1.14901	1.14371	1.19674	1.07502	1.13947	0.0291134	0.0336951	0.0269644	0.0265922	0.025827	0.0298563	-3.53656	-3.3904	-3.61324	-3.62714	-3.65633	-3.51136	0.342819	-3.5134	-3.59828	0.976412
IPI00006865	Vesicle-trafficking protein SEC22b	24741.4	6	9	16	6	9	5	0.000242509	0.000363763	0.000646689	0.000242509	0.000363763	0.00020209	1.15918	1.14901	1.14371	1.19674	1.07502	1.13947	0.000209206	0.000316588	0.000565429	0.00020264	0.000338376	0.000177354	-8.47219	-8.05791	-7.47793	-8.50408	-7.99135	-8.63736	0.343392	-8.00267	-8.3776	0.955247
IPI00030702	Isoform 1 of Isocitrate dehydrogenase [NAD] subunit alpha, mitochondrial precursor	39592.5	11	20	24	24	20	23	0.00027783	0.000505146	0.000606175	0.000606175	0.000505146	0.000580918	1.15918	1.14901	1.14371	1.19674	1.07502	1.13947	0.000239678	0.000439636	0.000530006	0.00050652	0.000469893	0.000509813	-8.33621	-7.72956	-7.54262	-7.58795	-7.66301	-7.58147	0.343504	-7.86947	-7.61081	1.03399
IPI00007752	Tubulin beta-2C chain	49830.7	447	521	496	485	456	363	0.00897037	0.0104554	0.0099537	0.00973296	0.00915099	0.00728467	1.15918	1.14901	1.14371	1.19674	1.07502	1.13947	0.00773853	0.00909949	0.00870296	0.00813286	0.00851236	0.00639302	-4.86154	-4.69954	-4.74409	-4.81184	-4.76624	-5.05255	0.343717	-4.76839	-4.87688	0.977755
IPI00013256 (+2)	Isoform 1 of Cleavage stimulation factor 64 kDa subunit	60959.1	4	6	5	1	5	4	6.56178e-05	9.84266e-05	8.20222e-05	1.64044e-05	8.20222e-05	6.56178e-05	1.15918	1.14901	1.14371	1.19674	1.07502	1.13947	5.66069e-05	8.56621e-05	7.17156e-05	1.37076e-05	7.6298e-05	5.75861e-05	-9.77938	-9.3651	-9.5428	-11.1976	-9.48086	-9.76223	0.343897	-9.56243	-10.1469	0.9424
IPI00027500	Transforming protein RhoA precursor	21768.4	30	23	29	31	19	20	0.00137814	0.00105658	0.00133221	0.00142408	0.000872825	0.000918763	1.15918	1.14901	1.14371	1.19674	1.07502	1.13947	0.00118889	0.000919554	0.00116481	0.00118996	0.000811912	0.000806306	-6.73473	-6.99162	-6.7552	-6.73383	-7.11612	-7.12305	0.343915	-6.82718	-6.991	0.976568
IPI00783271	Leucine-rich PPR motif-containing protein, mitochondrial precursor	157912	147	150	154	171	189	141	0.000930897	0.000949895	0.000975225	0.00108288	0.00119687	0.000892901	1.15918	1.14901	1.14371	1.19674	1.07502	1.13947	0.000803063	0.000826707	0.000852683	0.000904855	0.00111334	0.00078361	-7.12708	-7.09806	-7.06712	-7.00774	-6.80039	-7.1516	0.344072	-7.09742	-6.98658	1.01587
IPI00013452	glutamyl-prolyl tRNA synthetase	170593	126	128	161	192	198	120	0.000738599	0.000750323	0.000943766	0.00112548	0.00116066	0.000703428	1.15918	1.14901	1.14371	1.19674	1.07502	1.13947	0.000637172	0.000653017	0.000825176	0.000940455	0.00107966	0.000617328	-7.35847	-7.33391	-7.09991	-6.96915	-6.83111	-7.39011	0.344226	-7.2641	-7.06346	1.02841
IPI00419473	Isoform 2 of Transcription factor BTF3	17699.4	3	3	3	9	6	2	0.000169497	0.000169497	0.000169497	0.000508492	0.000338995	0.000112998	1.15918	1.14901	1.14371	1.19674	1.07502	1.13947	0.000146221	0.000147516	0.000148199	0.000424896	0.000315337	9.91672e-05	-8.83039	-8.82157	-8.81695	-7.76367	-8.06187	-9.2187	0.344826	-8.82297	-8.34808	1.05689
IPI00019376	Septin-11	49399.1	26	21	20	22	27	26	0.000526325	0.000425109	0.000404866	0.000445352	0.000546569	0.000526325	1.15918	1.14901	1.14371	1.19674	1.07502	1.13947	0.000454049	0.000369978	0.000353992	0.000372136	0.000508425	0.000461903	-7.69731	-7.90207	-7.94624	-7.89625	-7.58419	-7.68016	0.345043	-7.84854	-7.7202	1.01662
IPI00024821	26S proteasome non-ATPase regulatory subunit 14	34576.6	17	8	12	13	7	7	0.000491662	0.00023137	0.000347056	0.000375977	0.000202449	0.000202449	1.15918	1.14901	1.14371	1.19674	1.07502	1.13947	0.000424145	0.000201365	0.000303446	0.000314166	0.000188321	0.000177669	-7.76543	-8.51039	-8.10031	-8.06559	-8.57737	-8.63559	0.345329	-8.12538	-8.42618	0.964301
IPI00297982	Eukaryotic translation initiation factor 2 subunit 3	51110.2	43	54	39	41	38	41	0.000841319	0.00105654	0.000763057	0.000802188	0.000743492	0.000802188	1.15918	1.14901	1.14371	1.19674	1.07502	1.13947	0.000725787	0.000919522	0.000667175	0.000670308	0.000691605	0.000704	-7.22825	-6.99166	-7.31246	-7.30777	-7.2765	-7.25873	0.34631	-7.17746	-7.281	0.985779
IPI00395865	Histone-binding protein RBBP7	47820	20	14	11	17	15	22	0.000418235	0.000292765	0.000230029	0.0003555	0.000313676	0.000460059	1.15918	1.14901	1.14371	1.19674	1.07502	1.13947	0.000360802	0.000254797	0.000201125	0.000297056	0.000291785	0.000403747	-7.92718	-8.27504	-8.51159	-8.12159	-8.13949	-7.81472	0.347099	-8.23794	-8.02527	1.0265
IPI00027223	Isocitrate dehydrogenase [NADP] cytoplasmic	46660.5	47	35	20	48	32	49	0.00100728	0.000750099	0.000428628	0.00102871	0.000685805	0.00105014	1.15918	1.14901	1.14371	1.19674	1.07502	1.13947	0.000868954	0.000652822	0.000374768	0.000859588	0.000637944	0.000921601	-7.04822	-7.33421	-7.8892	-7.05906	-7.35726	-6.9894	0.347541	-7.42388	-7.13524	1.04045
IPI00029997	6-phosphogluconolactonase	27547.5	10	7	8	9	8	13	0.000363009	0.000254107	0.000290407	0.000326708	0.000290407	0.000471912	1.15918	1.14901	1.14371	1.19674	1.07502	1.13947	0.00031316	0.000221153	0.000253916	0.000272998	0.000270141	0.00041415	-8.0688	-8.41666	-8.27851	-8.20605	-8.21657	-7.78928	0.348099	-8.25465	-8.07063	1.0228
IPI00219538	DNA polymerase beta	38179.1	2	2	3	3	2	4	5.23847e-05	5.23847e-05	7.8577e-05	7.8577e-05	5.23847e-05	0.000104769	1.15918	1.14901	1.14371	1.19674	1.07502	1.13947	4.5191e-05	4.55911e-05	6.87034e-05	6.5659e-05	4.87289e-05	9.19455e-05	-10.0046	-9.9958	-9.58571	-9.63104	-9.92924	-9.29431	0.348146	-9.86204	-9.6182	1.02535
IPI00219913 (+1)	Ubiquitin carboxyl-terminal hydrolase 14	56070.3	1	7	15	11	14	9	1.78348e-05	0.000124843	0.000267521	0.000196182	0.000249687	0.000160513	1.15918	1.14901	1.14371	1.19674	1.07502	1.13947	1.53856e-05	0.000108653	0.000233906	0.00016393	0.000232261	0.000140866	-11.0821	-9.12735	-8.36059	-8.71607	-8.36765	-8.8677	0.348982	-9.52334	-8.65047	1.1009
IPI00019927	26S proteasome non-ATPase regulatory subunit 7	37025.6	5	13	6	10	8	13	0.000135042	0.000351108	0.00016205	0.000270083	0.000216067	0.000351108	1.15918	1.14901	1.14371	1.19674	1.07502	1.13947	0.000116497	0.000305575	0.000141688	0.000225682	0.000200988	0.000308133	-9.05764	-8.09332	-8.86189	-8.39638	-8.51227	-8.08498	0.34924	-8.67095	-8.33121	1.04078
IPI00479905	NADH dehydrogenase [ubiquinone] 1 beta subcomplex subunit 10	20776.7	4	6	9	6	10	9	0.000192523	0.000288785	0.000433178	0.000288785	0.000481308	0.000433178	1.15918	1.14901	1.14371	1.19674	1.07502	1.13947	0.000166085	0.000251334	0.000378746	0.000241309	0.000447719	0.000380156	-8.70301	-8.28873	-7.87864	-8.32943	-7.71135	-7.87493	0.350544	-8.29013	-7.9719	1.03992
IPI00002270	UPF0364 protein C6orf211	51174.2	2	1	4	4	2	4	3.90822e-05	1.95411e-05	7.81644e-05	7.81644e-05	3.90822e-05	7.81644e-05	1.15918	1.14901	1.14371	1.19674	1.07502	1.13947	3.37153e-05	1.70069e-05	6.83426e-05	6.53142e-05	3.63547e-05	6.8597e-05	-10.2976	-10.9819	-9.59098	-9.6363	-10.2222	-9.58726	0.351156	-10.2901	-9.81525	1.04838
IPI00477686 (+1)	Uncharacterized protein GTF2F2	28473.5	3	2	5	4	0.16	2	0.000105361	7.02408e-05	0.000175602	0.000140482	5.61926e-06	7.02408e-05	1.15918	1.14901	1.14371	1.19674	1.07502	1.13947	9.08926e-05	6.11315e-05	0.000153536	0.000117386	5.2271e-06	6.16433e-05	-9.30583	-9.70248	-8.78157	-9.05004	-12.1617	-9.69415	0.351171	-9.2633	-10.3019	0.899179
IPI00006684 (+3)	58 kDa protein	58473.7	17	20	18	17	16	18	0.000290729	0.000342034	0.000307831	0.000290729	0.000273627	0.000307831	1.15918	1.14901	1.14371	1.19674	1.07502	1.13947	0.000250805	0.000297677	0.00026915	0.000242933	0.000254531	0.000270152	-8.29083	-8.1195	-8.22024	-8.32272	-8.27609	-8.21653	0.351451	-8.21019	-8.27178	0.992555
IPI00024175	Isoform 1 of Proteasome subunit alpha type-7	27887.2	32	37	26	38	31	35	0.00114748	0.00132677	0.000932327	0.00136263	0.00111162	0.00125506	1.15918	1.14901	1.14371	1.19674	1.07502	1.13947	0.000989904	0.00115471	0.000815175	0.00113862	0.00103404	0.00110144	-6.9179	-6.76391	-7.11211	-6.77794	-6.87428	-6.81114	0.351697	-6.93131	-6.82112	1.01615
IPI00003918	60S ribosomal protein L4	47699.1	53	71	70	62	59	42	0.00111113	0.0014885	0.00146753	0.00129981	0.00123692	0.00088052	1.15918	1.14901	1.14371	1.19674	1.07502	1.13947	0.000958548	0.00129546	0.00128313	0.00108613	0.0011506	0.000772744	-6.95009	-6.64889	-6.65845	-6.82514	-6.76747	-7.16556	0.352352	-6.75248	-6.91939	0.975877
IPI00470528 (+1)	60S ribosomal protein L15	24146.5	18	24	31	29	36	24	0.00074545	0.000993933	0.00128383	0.001201	0.0014909	0.000993933	1.15918	1.14901	1.14371	1.19674	1.07502	1.13947	0.000643082	0.000865034	0.00112251	0.00100356	0.00138685	0.000872275	-7.34924	-7.05274	-6.79219	-6.9042	-6.58072	-7.04441	0.35392	-7.06472	-6.84311	1.03238
IPI00021831	cAMP-dependent protein kinase type I-alpha regulatory subunit	42982.4	0.16	4	3	10	1	10	3.72245e-06	9.30613e-05	6.9796e-05	0.000232653	2.32653e-05	0.000232653	1.15918	1.14901	1.14371	1.19674	1.07502	1.13947	3.21127e-06	8.09926e-05	6.10257e-05	0.000194405	2.16417e-05	0.000204176	-12.6488	-9.42115	-9.70421	-8.54557	-10.7409	-8.49653	0.35393	-10.5914	-9.26099	1.14366
IPI00645064	Potassium large conductance calcium-activated channel, subfamily M, alpha member 1	130256	15	21	12	15	9	14	0.000115158	0.000161221	9.21263e-05	0.000115158	6.90948e-05	0.000107481	1.15918	1.14901	1.14371	1.19674	1.07502	1.13947	9.93441e-05	0.000140313	8.05501e-05	9.6226e-05	6.42728e-05	9.4325e-05	-9.21692	-8.87163	-9.42663	-9.24881	-9.65237	-9.26876	0.354047	-9.17173	-9.38998	0.976757
IPI00030320	Probable ATP-dependent RNA helicase DDX6	54418.6	19	28	30	27	32	30	0.000349145	0.00051453	0.000551282	0.000496154	0.000588034	0.000551282	1.15918	1.14901	1.14371	1.19674	1.07502	1.13947	0.0003012	0.000447803	0.00048201	0.000414586	0.000546996	0.000483805	-8.10774	-7.71116	-7.63755	-7.78823	-7.51107	-7.63383	0.354134	-7.81881	-7.64438	1.02282
IPI00014377	Ras-related protein Rab-32	24997.4	8	4	1	2	3	0.16	0.000320033	0.000160017	4.00042e-05	8.00083e-05	0.000120012	6.40067e-06	1.15918	1.14901	1.14371	1.19674	1.07502	1.13947	0.000276085	0.000139265	3.49774e-05	6.6855e-05	0.000111637	5.61722e-06	-8.1948	-8.87913	-10.2608	-9.61299	-9.10026	-12.0897	0.354526	-9.11158	-10.2676	0.887408
IPI00031681 (+1)	Cell division protein kinase 2	33930.7	1	4	4	4	0.16	1	2.94718e-05	0.000117887	0.000117887	0.000117887	4.71549e-06	2.94718e-05	1.15918	1.14901	1.14371	1.19674	1.07502	1.13947	2.54247e-05	0.000102599	0.000103074	9.85067e-05	4.38641e-06	2.58645e-05	-10.5798	-9.18468	-9.18006	-9.22539	-12.337	-10.5626	0.354992	-9.64818	-10.7083	0.900996
IPI00413318 (+1)	5'-AMP-activated protein kinase subunit gamma-1	37579.8	4	2	3	3	4	4	0.00010644	5.32201e-05	7.98301e-05	7.98301e-05	0.00010644	0.00010644	1.15918	1.14901	1.14371	1.19674	1.07502	1.13947	9.18235e-05	4.63182e-05	6.9799e-05	6.67061e-05	9.90119e-05	9.34118e-05	-9.29564	-9.97998	-9.56989	-9.61521	-9.22027	-9.27849	0.355965	-9.61517	-9.37133	1.02602
IPI00075248 (+1)	Calmodulin	16838	36	34	33	34	33	27	0.00213802	0.00201924	0.00195985	0.00201924	0.00195985	0.00160352	1.15918	1.14901	1.14371	1.19674	1.07502	1.13947	0.00184442	0.00175738	0.00171359	0.00168728	0.00182308	0.00140724	-6.29559	-6.34393	-6.36917	-6.38464	-6.30723	-6.56612	0.355985	-6.33623	-6.41933	0.987055
IPI00016568	Adenylate kinase isoenzyme 4, mitochondrial	25268.5	10	11	7	16	7	16	0.00039575	0.000435325	0.000277025	0.000633199	0.000277025	0.000633199	1.15918	1.14901	1.14371	1.19674	1.07502	1.13947	0.000341404	0.000378869	0.000242215	0.000529101	0.000257692	0.000555696	-7.98244	-7.87832	-8.32568	-7.54433	-8.26375	-7.49529	0.356665	-8.06215	-7.76779	1.0379
IPI00008943 (+3)	Isoform 1 of ATP-dependent RNA helicase DDX19B	53927.7	3	0.16	4	3	12	2	5.563e-05	2.96694e-06	7.41734e-05	5.563e-05	0.00022252	3.70867e-05	1.15918	1.14901	1.14371	1.19674	1.07502	1.13947	4.79907e-05	2.58217e-06	6.48531e-05	4.64845e-05	0.000206991	3.25473e-05	-9.9445	-12.8669	-9.64339	-9.97639	-8.48284	-10.3328	0.357028	-10.8183	-9.59735	1.12721
IPI00025874	Dolichyl-diphosphooligosaccharide--protein glycosyltransferase 67 kDa subunit precursor	72780	71	50	63	47	59	50	0.000975543	0.000687002	0.000865622	0.000645782	0.000810662	0.000687002	1.15918	1.14901	1.14371	1.19674	1.07502	1.13947	0.000841578	0.000597908	0.000756852	0.000539615	0.000754088	0.000602913	-7.08023	-7.42207	-7.18634	-7.52465	-7.19	-7.41374	0.357348	-7.22955	-7.37613	0.980128
IPI00024919 (+1)	Thioredoxin-dependent peroxide reductase, mitochondrial precursor	27692.7	8	7	11	4	11	4	0.000288885	0.000252774	0.000397217	0.000144442	0.000397217	0.000144442	1.15918	1.14901	1.14371	1.19674	1.07502	1.13947	0.000249214	0.000219993	0.000347304	0.000120696	0.000369496	0.000126763	-8.2972	-8.42191	-7.96531	-9.02223	-7.90337	-8.97319	0.357545	-8.22814	-8.63293	0.953111
IPI00414197 (+1)	Isoform 1 of WD repeat-containing protein 26	72124.5	2	1	4	3	3	3	2.77298e-05	1.38649e-05	5.54597e-05	4.15947e-05	4.15947e-05	4.15947e-05	1.15918	1.14901	1.14371	1.19674	1.07502	1.13947	2.39219e-05	1.20668e-05	4.84908e-05	3.47566e-05	3.86919e-05	3.65035e-05	-10.6407	-11.325	-9.93414	-10.2671	-10.1599	-10.2181	0.357668	-10.6333	-10.215	1.04095
IPI00027993	Ras-related protein Rab-25	23495.7	9	12	15	9	8	12	0.000383049	0.000510732	0.000638415	0.000383049	0.000340488	0.000510732	1.15918	1.14901	1.14371	1.19674	1.07502	1.13947	0.000330447	0.000444497	0.000558194	0.000320076	0.000316726	0.000448218	-8.01506	-7.71857	-7.4908	-8.04695	-8.05747	-7.71023	0.358575	-7.74148	-7.93822	0.975216
IPI00719622 (+1)	40S ribosomal protein S28	7840.9	11	11	8	11	14	10	0.0014029	0.0014029	0.00102029	0.0014029	0.00178551	0.00127536	1.15918	1.14901	1.14371	1.19674	1.07502	1.13947	0.00121025	0.00122096	0.000892086	0.00117226	0.0016609	0.00111926	-6.71693	-6.70811	-7.02195	-6.74882	-6.40039	-6.79509	0.358745	-6.81566	-6.6481	1.0252
IPI00376798	Isoform 1 of 60S ribosomal protein L11	20253.2	36	31	29	25	34	22	0.0017775	0.00153062	0.00143187	0.00123437	0.00167875	0.00108625	1.15918	1.14901	1.14371	1.19674	1.07502	1.13947	0.00153341	0.00133212	0.00125195	0.00103144	0.00156159	0.000953291	-6.48026	-6.62098	-6.68305	-6.8768	-6.46205	-6.95559	0.359448	-6.59477	-6.76481	0.974863
IPI00026328	Thioredoxin domain-containing protein 12 precursor	19206.4	4	4	4	4	1	4	0.000208264	0.000208264	0.000208264	0.000208264	5.2066e-05	0.000208264	1.15918	1.14901	1.14371	1.19674	1.07502	1.13947	0.000179664	0.000181255	0.000182094	0.000174025	4.84324e-05	0.000182772	-8.62442	-8.61561	-8.61099	-8.65631	-9.93534	-8.60727	0.359784	-8.617	-9.06631	0.950443
IPI00182728	Vacuolar protein sorting-associating protein 4B	49303.7	12	9	17	13	9	7	0.000243389	0.000182542	0.000344802	0.000263672	0.000182542	0.000141977	1.15918	1.14901	1.14371	1.19674	1.07502	1.13947	0.000209966	0.000158869	0.000301475	0.000220324	0.000169803	0.000124599	-8.46856	-8.74743	-8.10682	-8.42041	-8.68087	-8.99041	0.359879	-8.44094	-8.69723	0.970532
IPI00029012	Eukaryotic translation initiation factor 3 subunit 10	166575	33	43	85	69	117	49	0.000198109	0.000258142	0.000510281	0.000414228	0.000702387	0.000294162	1.15918	1.14901	1.14371	1.19674	1.07502	1.13947	0.000170904	0.000224665	0.000446161	0.000346129	0.000653369	0.000258156	-8.67441	-8.4009	-7.71483	-7.9687	-7.33337	-8.26194	0.36	-8.26338	-7.85467	1.05203
IPI00791573 (+1)	Isoform 2 of Suppressor of G2 allele of SKP1 homolog	37805.2	14	22	22	24	20	22	0.000370319	0.000581931	0.000581931	0.000634833	0.000529028	0.000581931	1.15918	1.14901	1.14371	1.19674	1.07502	1.13947	0.000319466	0.000506462	0.000508808	0.000530467	0.000492108	0.000510702	-8.04886	-7.58806	-7.58344	-7.54175	-7.61681	-7.57972	0.36088	-7.74012	-7.57943	1.0212
IPI00479997	Stathmin	17303	8	13	10	14	17	9	0.000462348	0.000751315	0.000577934	0.000809108	0.000982489	0.000520141	1.15918	1.14901	1.14371	1.19674	1.07502	1.13947	0.000398857	0.00065388	0.000505314	0.000676091	0.000913923	0.000456476	-7.82691	-7.33259	-7.59033	-7.29918	-6.99776	-7.69198	0.361674	-7.58328	-7.32964	1.0346
IPI00220637 (+1)	Seryl-tRNA synthetase, cytoplasmic	58778.7	7	14	17	15	17	15	0.000119091	0.000238182	0.00028922	0.000255194	0.00028922	0.000255194	1.15918	1.14901	1.14371	1.19674	1.07502	1.13947	0.000102737	0.000207293	0.000252878	0.000213241	0.000269036	0.000223959	-9.18334	-8.48138	-8.2826	-8.45309	-8.22066	-8.40405	0.362463	-8.64911	-8.35927	1.03467
IPI00291783	Gem-associated protein 5	168563	14	9	13	13	9	7	8.30552e-05	5.33926e-05	7.71227e-05	7.71227e-05	5.33926e-05	4.15276e-05	1.15918	1.14901	1.14371	1.19674	1.07502	1.13947	7.16498e-05	4.64684e-05	6.74318e-05	6.44437e-05	4.96665e-05	3.64446e-05	-9.54372	-9.97674	-9.60439	-9.64972	-9.91018	-10.2197	0.363896	-9.70828	-9.92654	0.978013
IPI00296863 (+1)	Deoxycytidylate deaminase	20016.4	0.16	1	4	3	1	5	7.99345e-06	4.9959e-05	0.000199836	0.000149877	4.9959e-05	0.000249795	1.15918	1.14901	1.14371	1.19674	1.07502	1.13947	6.89576e-06	4.34801e-05	0.000174726	0.000125237	4.64725e-05	0.00021922	-11.8846	-10.0432	-8.65229	-8.9853	-9.97665	-8.42543	0.364086	-10.1934	-9.12913	1.11658
IPI00023510	Ras-related protein Rab-5A	23658.8	4	4	4	5	2	3	0.00016907	0.00016907	0.00016907	0.000211338	8.45351e-05	0.000126803	1.15918	1.14901	1.14371	1.19674	1.07502	1.13947	0.000145853	0.000147144	0.000147826	0.000176594	7.86356e-05	0.000111282	-8.83291	-8.8241	-8.81948	-8.64166	-9.45069	-9.10344	0.364107	-8.8255	-9.06526	0.973551
IPI00297646	Collagen alpha-1(I) chain precursor	138911	4	2	5	1	4	2	2.87953e-05	1.43977e-05	3.59942e-05	7.19883e-06	2.87953e-05	1.43977e-05	1.15918	1.14901	1.14371	1.19674	1.07502	1.13947	2.48411e-05	1.25305e-05	3.14713e-05	6.01535e-06	2.67858e-05	1.26354e-05	-10.603	-11.2873	-10.3664	-12.0212	-10.5276	-11.279	0.364209	-10.7523	-11.2759	0.953557
IPI00181905 (+1)	Isoform 1 of Actin filament-associated protein 1-like 2	91301.3	1	3	0.16	4	1	2	1.09527e-05	3.28582e-05	1.75244e-06	4.3811e-05	1.09527e-05	2.19055e-05	1.15918	1.14901	1.14371	1.19674	1.07502	1.13947	9.44868e-06	2.8597e-05	1.53224e-06	3.66085e-05	1.01884e-05	1.92243e-05	-11.5696	-10.4622	-13.3888	-10.2152	-11.4943	-10.8593	0.364307	-11.8069	-10.8563	1.08756
IPI00005198	Interleukin enhancer-binding factor 2	43062.7	36	35	31	32	8	36	0.00083599	0.000812768	0.000719881	0.000743102	0.000185776	0.00083599	1.15918	1.14901	1.14371	1.19674	1.07502	1.13947	0.000721189	0.000707364	0.000629423	0.000620936	0.000172811	0.000733665	-7.23461	-7.25397	-7.37071	-7.38428	-8.66331	-7.21746	0.364713	-7.28643	-7.75502	0.939576
IPI00006025	Isoform 1 of Squamous cell carcinoma antigen recognized by T-cells 3	109936	10	6	4	4	1	8	9.09617e-05	5.4577e-05	3.63847e-05	3.63847e-05	9.09617e-06	7.27693e-05	1.15918	1.14901	1.14371	1.19674	1.07502	1.13947	7.84705e-05	4.74992e-05	3.18127e-05	3.0403e-05	8.46136e-06	6.38623e-05	-9.45279	-9.9548	-10.3556	-10.401	-11.68	-9.65878	0.365116	-9.92108	-10.5799	0.937727
IPI00008455 (+5)	Isoform 2 of Myosin-VI	146054	4	5	28	16	16	14	2.73872e-05	3.4234e-05	0.00019171	0.000109549	0.000109549	9.58551e-05	1.15918	1.14901	1.14371	1.19674	1.07502	1.13947	2.36263e-05	2.97943e-05	0.000167621	9.15389e-05	0.000101903	8.41224e-05	-10.6532	-10.4212	-8.69381	-9.29875	-9.19148	-9.38324	0.36637	-9.92272	-9.29116	1.06797
IPI00221394	H/ACA ribonucleoprotein complex subunit 4	57675.2	9	9	2	3	1	6	0.000156046	0.000156046	3.46769e-05	5.20154e-05	1.73385e-05	0.000104031	1.15918	1.14901	1.14371	1.19674	1.07502	1.13947	0.000134618	0.000135809	3.03196e-05	4.34641e-05	1.61285e-05	9.12974e-05	-8.91307	-8.90426	-10.4037	-10.0436	-11.0349	-9.30139	0.366595	-9.40702	-10.1266	0.928939
IPI00012442	Ras GTPase-activating protein-binding protein 1	52162.8	18	13	6	10	3	10	0.000345074	0.00024922	0.000115025	0.000191708	5.75123e-05	0.000191708	1.15918	1.14901	1.14371	1.19674	1.07502	1.13947	0.000297687	0.0002169	0.000100571	0.000160191	5.34986e-05	0.000168242	-8.11947	-8.43608	-9.20465	-8.73915	-9.83586	-8.6901	0.367012	-8.58673	-9.08837	0.944804
IPI00006181	Eukaryotic translation initiation factor 3 subunit 7	63973.8	12	20	19	24	19	17	0.000187577	0.000312628	0.000296997	0.000375154	0.000296997	0.000265734	1.15918	1.14901	1.14371	1.19674	1.07502	1.13947	0.000161818	0.000272085	0.000259677	0.000313478	0.00027627	0.000233208	-8.72904	-8.2094	-8.25607	-8.06778	-8.19413	-8.36358	0.367347	-8.39817	-8.2085	1.02311
IPI00221325	E3 SUMO-protein ligase RanBP2	358198	4	2	4	2	11	9	1.1167e-05	5.5835e-06	1.1167e-05	5.5835e-06	3.07093e-05	2.51258e-05	1.15918	1.14901	1.14371	1.19674	1.07502	1.13947	9.63351e-06	4.8594e-06	9.7638e-06	4.66557e-06	2.85661e-05	2.20504e-05	-11.5503	-12.2346	-11.5368	-12.2753	-10.4633	-10.7222	0.367354	-11.7739	-11.1536	1.05561
IPI00010201 (+1)	proteasome 26S non-ATPase subunit 8	39613.9	8	3	13	6	4	3	0.000201949	7.5731e-05	0.000328168	0.000151462	0.000100975	7.5731e-05	1.15918	1.14901	1.14371	1.19674	1.07502	1.13947	0.000174217	6.59098e-05	0.000286931	0.000126562	9.39278e-05	6.64615e-05	-8.65521	-9.62722	-8.15627	-8.97478	-9.27298	-9.61889	0.368724	-8.8129	-9.28888	0.948758
IPI00012795	Eukaryotic translation initiation factor 3 subunit 2	36502	29	27	32	33	20	25	0.000794477	0.000739685	0.000876664	0.00090406	0.000547915	0.000684894	1.15918	1.14901	1.14371	1.19674	1.07502	1.13947	0.000685377	0.000643759	0.000766506	0.000755433	0.000509677	0.000601063	-7.28554	-7.34819	-7.17367	-7.18822	-7.58173	-7.41681	0.368892	-7.26913	-7.39559	0.982901
IPI00022827 (+1)	Isoform 1 of STE20-like serine/threonine-protein kinase	142698	11	6	12	11	35	9	7.7086e-05	4.20469e-05	8.40938e-05	7.7086e-05	0.000245274	6.30703e-05	1.15918	1.14901	1.14371	1.19674	1.07502	1.13947	6.65003e-05	3.6594e-05	7.35269e-05	6.4413e-05	0.000228156	5.53505e-05	-9.6183	-10.2156	-9.51786	-9.65019	-8.38548	-9.80182	0.368984	-9.78393	-9.27917	1.0544
IPI00015911	Dihydrolipoyl dehydrogenase, mitochondrial precursor	54150.4	11	25	18	32	27	15	0.000203138	0.000461677	0.000332408	0.000590947	0.000498611	0.000277006	1.15918	1.14901	1.14371	1.19674	1.07502	1.13947	0.000175242	0.000401804	0.000290639	0.000493795	0.000463814	0.000243101	-8.64934	-7.81955	-8.14343	-7.61339	-7.67603	-8.32204	0.370594	-8.20411	-7.87048	1.04239
IPI00003865	Isoform 1 of Heat shock cognate 71 kDa protein	70899.8	548	373	397	384	306	432	0.00772922	0.00526095	0.00559945	0.00541609	0.00431595	0.00609311	1.15918	1.14901	1.14371	1.19674	1.07502	1.13947	0.00666782	0.00457868	0.00489585	0.00452569	0.00401475	0.00534731	-5.01046	-5.38635	-5.31937	-5.39799	-5.51778	-5.23116	0.370656	-5.23873	-5.38231	0.973323
IPI00032206	Isoform 1 of PDZ and LIM domain protein 4	35398.2	2	3	5	3	2	2	5.65e-05	8.47501e-05	0.00014125	8.47501e-05	5.65e-05	5.65e-05	1.15918	1.14901	1.14371	1.19674	1.07502	1.13947	4.87413e-05	7.37592e-05	0.000123501	7.08172e-05	5.2557e-05	4.95844e-05	-9.92898	-9.5147	-8.99926	-9.55541	-9.85361	-9.91183	0.371043	-9.48098	-9.77362	0.970059
IPI00216298	Thioredoxin	11737.3	58	59	60	59	57	40	0.00494151	0.00502671	0.00511191	0.00502671	0.00485631	0.00340794	1.15918	1.14901	1.14371	1.19674	1.07502	1.13947	0.00426293	0.00437482	0.00446957	0.00420032	0.0045174	0.00299081	-5.4578	-5.43189	-5.41046	-5.47259	-5.39982	-5.81221	0.372764	-5.43338	-5.56154	0.976956
IPI00045051	Transcriptional activator protein Pur-beta	33241.9	1	1	3	4	1	4	3.00825e-05	3.00825e-05	9.02475e-05	0.00012033	3.00825e-05	0.00012033	1.15918	1.14901	1.14371	1.19674	1.07502	1.13947	2.59515e-05	2.61812e-05	7.89074e-05	0.000100548	2.79831e-05	0.000105602	-10.5593	-10.5505	-9.44724	-9.20488	-10.4839	-9.15584	0.373593	-10.1857	-9.61487	1.05936
IPI00178185 (+1)	Isoform 1 of Protein bicaudal D homolog 2	93536	15	8	17	8	14	6	0.000160366	8.55286e-05	0.000181748	8.55286e-05	0.000149675	6.41464e-05	1.15918	1.14901	1.14371	1.19674	1.07502	1.13947	0.000138344	7.44367e-05	0.00015891	7.14677e-05	0.000139229	5.62949e-05	-8.88577	-9.50556	-8.74717	-9.54627	-8.87939	-9.78491	0.374043	-9.04617	-9.40352	0.961998
IPI00221106	splicing factor 3B subunit 2	100229	20	22	22	27	22	20	0.000199542	0.000219496	0.000219496	0.000269382	0.000219496	0.000199542	1.15918	1.14901	1.14371	1.19674	1.07502	1.13947	0.00017214	0.000191031	0.000191915	0.000225096	0.000204178	0.000175118	-8.6672	-8.56308	-8.55846	-8.39899	-8.49652	-8.65005	0.374869	-8.59624	-8.51518	1.00952
IPI00009342	Ras GTPase-activating-like protein IQGAP1	189259	463	0.16	435	429	525	380	0.00244639	8.45404e-07	0.00229844	0.00226674	0.00277398	0.00200783	1.15918	1.14901	1.14371	1.19674	1.07502	1.13947	0.00211044	7.35767e-07	0.00200963	0.00189409	0.00258039	0.00176207	-6.16086	-14.1224	-6.2098	-6.26902	-5.95981	-6.34126	0.37509	-8.831	-6.19003	1.42665
IPI00329791 (+2)	Probable ATP-dependent RNA helicase DDX46	117366	2	7	4	6	8	4	1.70407e-05	5.96424e-05	3.40814e-05	5.11221e-05	6.81628e-05	3.40814e-05	1.15918	1.14901	1.14371	1.19674	1.07502	1.13947	1.47006e-05	5.19077e-05	2.97989e-05	4.27176e-05	6.34058e-05	2.99098e-05	-11.1276	-9.86604	-10.421	-10.0609	-9.66595	-10.4173	0.375091	-10.4716	-10.0481	1.04215
IPI00007052	Mitochondrial fission 1 protein	16938.4	4	0.16	4	6	6	2	0.00023615	9.44599e-06	0.00023615	0.000354225	0.000354225	0.000118075	1.15918	1.14901	1.14371	1.19674	1.07502	1.13947	0.000203721	8.22098e-06	0.000206476	0.00029599	0.000329504	0.000103622	-8.49876	-11.7088	-8.48533	-8.12518	-8.01792	-9.17476	0.377314	-9.5643	-8.43929	1.13331
IPI00301058	Vasodilator-stimulated phosphoprotein	39829.1	7	9	12	9	15	11	0.000175751	0.000225965	0.000301287	0.000225965	0.000376609	0.00027618	1.15918	1.14901	1.14371	1.19674	1.07502	1.13947	0.000151616	0.000196661	0.000263429	0.000188817	0.000350326	0.000242375	-8.79416	-8.53403	-8.24173	-8.57473	-7.95665	-8.32502	0.378113	-8.52331	-8.28547	1.02871
IPI00000875	Elongation factor 1-gamma	50119.4	144	154	107	156	142	143	0.00287314	0.00307266	0.0021349	0.00311257	0.00283323	0.00285319	1.15918	1.14901	1.14371	1.19674	1.07502	1.13947	0.00247859	0.00267418	0.00186664	0.00260086	0.00263551	0.00250396	-6.00007	-5.92411	-6.28362	-5.95191	-5.93868	-5.98988	0.379223	-6.06926	-5.96016	1.01831
IPI00028055	Transmembrane emp24 domain-containing protein 10 precursor	24977.5	12	5	9	4	5	9	0.000480432	0.00020018	0.000360324	0.000160144	0.00020018	0.000360324	1.15918	1.14901	1.14371	1.19674	1.07502	1.13947	0.000414458	0.00017422	0.000315047	0.000133816	0.00018621	0.00031622	-7.78854	-8.65519	-8.06279	-8.91904	-8.58864	-8.05907	0.379391	-8.16884	-8.52225	0.958531
IPI00215911	DNA-(apurinic or apyrimidinic site) lyase	35555.7	22	33	31	26	10	30	0.000618747	0.000928121	0.000871871	0.000731247	0.000281249	0.000843747	1.15918	1.14901	1.14371	1.19674	1.07502	1.13947	0.000533779	0.000807757	0.000762316	0.00061103	0.000261621	0.000740472	-7.53553	-7.12125	-7.17915	-7.40036	-8.24861	-7.20822	0.379471	-7.27864	-7.61907	0.955319
IPI00031697	Transmembrane protein 109 precursor	26211.2	7	4	5	10	4	8	0.000267061	0.000152607	0.000190758	0.000381516	0.000152607	0.000305213	1.15918	1.14901	1.14371	1.19674	1.07502	1.13947	0.000230388	0.000132816	0.000166788	0.000318795	0.000141956	0.000267855	-8.37575	-8.92655	-8.69879	-8.05096	-8.85999	-8.22507	0.381081	-8.66703	-8.37867	1.03442
IPI00219381	NADH dehydrogenase [ubiquinone] 1 alpha subcomplex subunit 2	10921.8	3	4	5	5	3	0.16	0.00027468	0.00036624	0.0004578	0.0004578	0.00027468	1.46496e-05	1.15918	1.14901	1.14371	1.19674	1.07502	1.13947	0.00023696	0.000318744	0.000400275	0.000382538	0.000255511	1.28565e-05	-8.34762	-8.05112	-7.82336	-7.86868	-8.27225	-11.2617	0.382178	-8.07403	-9.1342	0.883935
IPI00007019	Peptidyl-prolyl cis-trans isomerase-like 1	18237.3	7	7	3	8	10	5	0.000383829	0.000383829	0.000164498	0.000438661	0.000548327	0.000274163	1.15918	1.14901	1.14371	1.19674	1.07502	1.13947	0.00033112	0.000334052	0.000143828	0.000366545	0.00051006	0.000240606	-8.01303	-8.00421	-8.84689	-7.91139	-7.58098	-8.33235	0.3832	-8.28805	-7.94157	1.04363
IPI00014938	Nuclear protein Hcc-1	23671.2	6	6	10	3	11	2	0.000253473	0.000253473	0.000422454	0.000126736	0.0004647	8.44909e-05	1.15918	1.14901	1.14371	1.19674	1.07502	1.13947	0.000218665	0.000220601	0.00036937	0.000105901	0.000432269	7.41491e-05	-8.42797	-8.41916	-7.90371	-9.15301	-7.74646	-9.50943	0.383658	-8.25028	-8.80297	0.937216
IPI00027107	Tu translation elongation factor, mitochondrial	49875.8	66	72	81	114	59	92	0.00132329	0.00144359	0.00162403	0.00228568	0.00118294	0.00184458	1.15918	1.14901	1.14371	1.19674	1.07502	1.13947	0.00114157	0.00125637	0.00141996	0.00190991	0.00110038	0.0016188	-6.77535	-6.67953	-6.55712	-6.2607	-6.8121	-6.42607	0.384078	-6.67067	-6.49962	1.02632
IPI00005681 (+2)	similar to basic leucine zipper and W2 domains 1	51283.3	3	6	2	4	4	6	5.84986e-05	0.000116997	3.89991e-05	7.79981e-05	7.79981e-05	0.000116997	1.15918	1.14901	1.14371	1.19674	1.07502	1.13947	5.04654e-05	0.000101824	3.40986e-05	6.51752e-05	7.25548e-05	0.000102677	-9.89422	-9.19226	-10.2863	-9.63843	-9.53117	-9.18393	0.384416	-9.79091	-9.45118	1.03595
IPI00029046 (+2)	Uncharacterized protein KIAA0152 precursor	32234.1	6	2	8	3	2	4	0.000186138	6.20461e-05	0.000248184	9.30691e-05	6.20461e-05	0.000124092	1.15918	1.14901	1.14371	1.19674	1.07502	1.13947	0.000160577	5.39996e-05	0.000216999	7.77686e-05	5.7716e-05	0.000108903	-8.73674	-9.82653	-8.43562	-9.46177	-9.75998	-9.12505	0.384541	-8.99963	-9.44893	0.952449
IPI00465361	60S ribosomal protein L13	24262.2	38	54	54	50	42	27	0.00156622	0.00222568	0.00222568	0.00206082	0.00173109	0.00111284	1.15918	1.14901	1.14371	1.19674	1.07502	1.13947	0.00135114	0.00193704	0.00194601	0.00172202	0.00161028	0.00097663	-6.6068	-6.24659	-6.24197	-6.36426	-6.43135	-6.9314	0.384693	-6.36512	-6.57567	0.967981
IPI00013885	Caspase-14 precursor	27679.8	36	52	29	24	25	42	0.00130059	0.00187863	0.0010477	0.000867058	0.000903186	0.00151735	1.15918	1.14901	1.14371	1.19674	1.07502	1.13947	0.00112199	0.001635	0.000916046	0.000724514	0.000840154	0.00133163	-6.79265	-6.41612	-6.99544	-7.23001	-7.08193	-6.62135	0.385674	-6.73474	-6.97776	0.965172
IPI00216237	60S ribosomal protein L36	12254.2	13	10	11	12	10	7	0.00106086	0.000816047	0.000897651	0.000979256	0.000816047	0.000571233	1.15918	1.14901	1.14371	1.19674	1.07502	1.13947	0.00091518	0.000710217	0.000784856	0.000818266	0.000759096	0.000501314	-6.99639	-7.24994	-7.15001	-7.10832	-7.18338	-7.59828	0.386029	-7.13211	-7.29666	0.977449
IPI00021890 (+1)	Estradiol 17-beta-dehydrogenase 8	26973.2	2	2	4	2	3	0.16	7.41477e-05	7.41477e-05	0.000148295	7.41477e-05	0.000111222	5.93181e-06	1.15918	1.14901	1.14371	1.19674	1.07502	1.13947	6.39655e-05	6.45318e-05	0.000129661	6.19578e-05	0.00010346	5.20576e-06	-9.65717	-9.64835	-8.95059	-9.68906	-9.17633	-12.1657	0.386328	-9.4187	-10.3437	0.910573
IPI00170935	Leucine-rich repeat-containing protein 47	63474.8	3	15	7	5	1	7	4.72629e-05	0.000236314	0.00011028	7.87714e-05	1.57543e-05	0.00011028	1.15918	1.14901	1.14371	1.19674	1.07502	1.13947	4.07726e-05	0.000205668	9.64227e-05	6.58214e-05	1.46548e-05	9.67817e-05	-10.1075	-8.48925	-9.24677	-9.62857	-11.1307	-9.24305	0.386873	-9.28117	-10.0008	0.928044
IPI00028412	Sjoegren syndrome/scleroderma autoantigen 1	21474.5	2	3	5	2	2	3	9.31337e-05	0.000139701	0.000232834	9.31337e-05	9.31337e-05	0.000139701	1.15918	1.14901	1.14371	1.19674	1.07502	1.13947	8.03443e-05	0.000121583	0.000203577	7.78225e-05	8.66341e-05	0.000122601	-9.42919	-9.01491	-8.49946	-9.46108	-9.35382	-9.00657	0.387249	-8.98119	-9.27382	0.968445
IPI00295066 (+1)	Isoform 1 of 39S ribosomal protein L48, mitochondrial precursor	29312	4	0.16	3	4	2	5	0.000136463	5.45852e-06	0.000102347	0.000136463	6.82314e-05	0.000170579	1.15918	1.14901	1.14371	1.19674	1.07502	1.13947	0.000117723	4.75062e-06	8.94866e-05	0.000114028	6.34697e-05	0.0001497	-9.04717	-12.2572	-9.32142	-9.07906	-9.66495	-8.80688	0.387551	-10.2086	-9.18363	1.11161
IPI00654777	Eukaryotic translation initiation factor 3 subunit 5	39146.5	29	26	4	33	25	23	0.000740807	0.000664172	0.00010218	0.000842987	0.000638627	0.000587537	1.15918	1.14901	1.14371	1.19674	1.07502	1.13947	0.000639077	0.000578038	8.93407e-05	0.0007044	0.000594058	0.000515622	-7.35549	-7.45587	-9.32305	-7.25816	-7.42853	-7.57014	0.387567	-8.0448	-7.41894	1.08436
IPI00015077 (+1)	Eukaryotic translation initiation factor 1	12732.9	2	5	5	3	3	2	0.000157073	0.000392684	0.000392684	0.00023561	0.00023561	0.000157073	1.15918	1.14901	1.14371	1.19674	1.07502	1.13947	0.000135504	0.000341758	0.000343341	0.000196876	0.000219167	0.000137848	-8.90651	-7.98141	-7.97679	-8.53294	-8.42567	-8.88936	0.388917	-8.28824	-8.61599	0.96196
IPI00029744	Single-stranded DNA-binding protein, mitochondrial precursor	17259.7	12	16	20	10	16	12	0.000695261	0.000927015	0.00115877	0.000579384	0.000927015	0.000695261	1.15918	1.14901	1.14371	1.19674	1.07502	1.13947	0.000599786	0.000806794	0.00101316	0.000484134	0.00086232	0.000610161	-7.41894	-7.12244	-6.89468	-7.63315	-7.05588	-7.40179	0.38926	-7.14535	-7.36361	0.97036
IPI00010720	T-complex protein 1 subunit epsilon	59672.4	97	112	110	100	100	97	0.00162554	0.00187691	0.0018434	0.00167582	0.00167582	0.00162554	1.15918	1.14901	1.14371	1.19674	1.07502	1.13947	0.00140232	0.00163351	0.00161176	0.00140031	0.00155886	0.00142658	-6.56963	-6.41703	-6.43043	-6.57106	-6.4638	-6.55248	0.390238	-6.47236	-6.52911	0.991308
IPI00007117	Plasminogen activator inhibitor 2 precursor	46597.6	90	72	38	60	13	62	0.00193143	0.00154514	0.000815493	0.00128762	0.000278984	0.00133054	1.15918	1.14901	1.14371	1.19674	1.07502	1.13947	0.0016662	0.00134476	0.000713021	0.00107594	0.000259515	0.00116768	-6.39721	-6.61154	-7.246	-6.83456	-8.2567	-6.75273	0.39059	-6.75158	-7.28133	0.927245
IPI00215901 (+1)	Isoform 1 of Adenylate kinase isoenzyme 2, mitochondrial	26479	29	33	22	33	26	35	0.00109521	0.00124627	0.000830847	0.00124627	0.00098191	0.0013218	1.15918	1.14901	1.14371	1.19674	1.07502	1.13947	0.00094481	0.00108465	0.000726446	0.00104138	0.000913385	0.00116001	-6.96453	-6.8265	-7.22735	-6.8672	-6.99835	-6.75932	0.390628	-7.00612	-6.87496	1.01908
IPI00007750 (+1)	Tubulin alpha-4A chain	49924.6	24	21	16	18	19	15	0.000480725	0.000420634	0.000320483	0.000360544	0.000380574	0.000300453	1.15918	1.14901	1.14371	1.19674	1.07502	1.13947	0.00041471	0.000366084	0.000280213	0.00030127	0.000354014	0.000263677	-7.78793	-7.91265	-8.17996	-8.1075	-7.94617	-8.24078	0.391118	-7.96018	-8.09815	0.982962
IPI00413778 (+1)	Peptidyl-prolyl cis-trans isomerase	15688.9	23	17	14	20	13	11	0.001466	0.00108357	0.000892351	0.00127479	0.000828611	0.000701133	1.15918	1.14901	1.14371	1.19674	1.07502	1.13947	0.00126469	0.000943045	0.000780222	0.00106521	0.000770784	0.000615314	-6.67293	-6.9664	-7.15593	-6.84458	-7.1681	-7.39338	0.392025	-6.93175	-7.13535	0.971466
IPI00217113	Isoform Short of CAP-Gly domain-containing linker protein 1	156784	28	20	39	38	53	25	0.000178589	0.000127564	0.000248749	0.000242371	0.000338044	0.000159455	1.15918	1.14901	1.14371	1.19674	1.07502	1.13947	0.000154065	0.000111021	0.000217492	0.000202525	0.000314452	0.000139937	-8.77814	-9.1058	-8.43335	-8.50465	-8.06468	-8.87432	0.392429	-8.77243	-8.48121	1.03434
IPI00747355	prolyl endopeptidase	80701.5	24	32	32	29	31	40	0.000297392	0.000396523	0.000396523	0.000359349	0.000384132	0.000495654	1.15918	1.14901	1.14371	1.19674	1.07502	1.13947	0.000256553	0.0003451	0.000346698	0.000300272	0.000357324	0.000434986	-8.26817	-7.97168	-7.96706	-8.11082	-7.93687	-7.7402	0.393587	-8.06897	-7.9293	1.01761
IPI00012497	Beta-adrenergic receptor kinase 1	79576.3	1	4	3	7	4	2	1.25666e-05	5.02662e-05	3.76997e-05	8.79659e-05	5.02662e-05	2.51331e-05	1.15918	1.14901	1.14371	1.19674	1.07502	1.13947	1.08409e-05	4.37474e-05	3.29625e-05	7.35043e-05	4.67582e-05	2.20568e-05	-11.4322	-10.0371	-10.3201	-9.51817	-9.97052	-10.7219	0.394242	-10.5965	-10.0702	1.05226
IPI00219160	60S ribosomal protein L34	13293.1	13	19	17	14	17	8	0.000977951	0.00142931	0.00127886	0.00105318	0.00127886	0.000601816	1.15918	1.14901	1.14371	1.19674	1.07502	1.13947	0.000843656	0.00124395	0.00111816	0.000880036	0.00118961	0.000528153	-7.07777	-6.68946	-6.79607	-7.03555	-6.73413	-7.54612	0.395479	-6.85443	-7.10527	0.964697
IPI00414717 (+1)	golgi apparatus protein 1	137224	18	19	12	9	21	7	0.000131172	0.00013846	8.74483e-05	6.55862e-05	0.000153035	5.10115e-05	1.15918	1.14901	1.14371	1.19674	1.07502	1.13947	0.000113159	0.000120504	7.64599e-05	5.48039e-05	0.000142355	4.47677e-05	-9.08671	-9.02383	-9.47874	-9.81175	-8.85719	-10.014	0.396251	-9.19643	-9.56099	0.96187
IPI00297779	T-complex protein 1 subunit beta	57489.9	98	128	106	130	133	104	0.00170465	0.00222648	0.0018438	0.00226127	0.00231345	0.00180901	1.15918	1.14901	1.14371	1.19674	1.07502	1.13947	0.00147056	0.00193774	0.00161212	0.00188951	0.002152	0.00158759	-6.52211	-6.24624	-6.43021	-6.27144	-6.14136	-6.44554	0.397277	-6.39952	-6.28611	1.01804
IPI00419585	Peptidyl-prolyl cis-trans isomerase A	18012.9	148	162	158	189	137	173	0.00821633	0.00899355	0.00877149	0.0104925	0.00760566	0.00960423	1.15918	1.14901	1.14371	1.19674	1.07502	1.13947	0.00708804	0.00782722	0.0076693	0.00876752	0.00707488	0.00842867	-4.94935	-4.85015	-4.87053	-4.7367	-4.95121	-4.77612	0.397378	-4.89001	-4.82134	1.01424
IPI00465248	Isoform alpha-enolase of Alpha-enolase	47170.2	289	247	102	266	257	255	0.00612675	0.00523636	0.00216238	0.00563915	0.00544836	0.00540596	1.15918	1.14901	1.14371	1.19674	1.07502	1.13947	0.0052854	0.00455728	0.00189067	0.00471208	0.00506813	0.00474426	-5.24281	-5.39103	-6.27083	-5.35763	-5.28478	-5.35082	0.39841	-5.63489	-5.33108	1.05699
IPI00443909	Isoform 1 of MIR-interacting saposin-like protein precursor	20652.6	12	19	20	10	16	14	0.000581041	0.000919981	0.000968401	0.000484201	0.000774721	0.000677881	1.15918	1.14901	1.14371	1.19674	1.07502	1.13947	0.00050125	0.000800673	0.000846716	0.000404598	0.000720655	0.000594908	-7.59841	-7.13006	-7.07415	-7.81262	-7.23535	-7.4271	0.398843	-7.26754	-7.49169	0.97008
IPI00073096 (+1)	Isoform Alpha of Tripartite motif-containing protein 29	65835.7	25	24	20	14	19	25	0.000379733	0.000364544	0.000303787	0.000212651	0.000288597	0.000379733	1.15918	1.14901	1.14371	1.19674	1.07502	1.13947	0.000327587	0.000317268	0.000265614	0.000177691	0.000268457	0.000333254	-8.02376	-8.05576	-8.23347	-8.63547	-8.22282	-8.00661	0.40032	-8.10433	-8.2883	0.977804
IPI00013297	28 kDa heat- and acid-stable phosphoprotein	20630.8	0.16	4	4	4	8	2	7.75539e-06	0.000193885	0.000193885	0.000193885	0.00038777	9.69424e-05	1.15918	1.14901	1.14371	1.19674	1.07502	1.13947	6.6904e-06	0.000168741	0.000169522	0.00016201	0.000360708	8.50766e-05	-11.9148	-8.68715	-8.68253	-8.72785	-7.92744	-9.37196	0.400378	-9.7615	-8.67575	1.12515
IPI00005040 (+1)	Medium-chain specific acyl-CoA dehydrogenase, mitochondrial precursor	46589.5	3	4	0.16	7	1	8	6.43922e-05	8.58563e-05	3.43425e-06	0.000150248	2.14641e-05	0.000171713	1.15918	1.14901	1.14371	1.19674	1.07502	1.13947	5.55496e-05	7.47219e-05	3.00272e-06	0.000125548	1.99661e-05	0.000150695	-9.79823	-9.50174	-12.716	-8.98283	-10.8215	-8.80025	0.401172	-10.672	-9.53485	1.11926
IPI00549672	HSPC027	42671.6	16	24	24	22	5	21	0.000374957	0.000562435	0.000562435	0.000515565	0.000117174	0.000492131	1.15918	1.14901	1.14371	1.19674	1.07502	1.13947	0.000323466	0.000489495	0.000491762	0.000430806	0.000108997	0.000431894	-8.03642	-7.62214	-7.61752	-7.74985	-9.12419	-7.74733	0.402267	-7.75869	-8.20713	0.94536
IPI00178431	ATP-dependent DNA helicase Q1	73458	27	24	32	16	18	34	0.000367557	0.000326717	0.000435623	0.000217812	0.000245038	0.00046285	1.15918	1.14901	1.14371	1.19674	1.07502	1.13947	0.000317083	0.000284347	0.000380885	0.000182003	0.000227937	0.000406197	-8.05635	-8.16532	-7.87301	-8.61149	-8.38644	-7.80867	0.402794	-8.03156	-8.26887	0.971301
IPI00152981	Acyl-CoA dehydrogenase family member 9, mitochondrial precursor	68762.8	14	20	21	17	13	17	0.000203598	0.000290855	0.000305398	0.000247227	0.000189056	0.000247227	1.15918	1.14901	1.14371	1.19674	1.07502	1.13947	0.00017564	0.000253135	0.000267023	0.000206583	0.000175862	0.000216966	-8.64708	-8.28159	-8.22818	-8.48481	-8.64581	-8.43577	0.40307	-8.38561	-8.52213	0.983981
IPI00011126	26S protease regulatory subunit 4	49186.4	18	21	12	17	25	19	0.000365955	0.000426947	0.00024397	0.000345624	0.000508271	0.000386286	1.15918	1.14901	1.14371	1.19674	1.07502	1.13947	0.000315701	0.000371578	0.000213314	0.000288803	0.000472799	0.000339004	-8.06072	-7.89775	-8.45275	-8.14976	-7.65684	-7.9895	0.403214	-8.13707	-7.93203	1.02585
IPI00012341 (+1)	Isoform SRP40-1 of Splicing factor, arginine/serine-rich 5	31264.8	6	8	5	2	7	5	0.000191909	0.000255879	0.000159924	6.39697e-05	0.000223894	0.000159924	1.15918	1.14901	1.14371	1.19674	1.07502	1.13947	0.000165556	0.000222695	0.000139829	5.34531e-05	0.000208269	0.000140349	-8.7062	-8.40971	-8.87509	-9.83671	-8.47668	-8.87138	0.403387	-8.66367	-9.06159	0.956087
IPI00294159	Tricarboxylate transport protein, mitochondrial precursor	34013.2	8	6	10	7	2	9	0.000235203	0.000176402	0.000294004	0.000205802	5.88007e-05	0.000264603	1.15918	1.14901	1.14371	1.19674	1.07502	1.13947	0.000202904	0.000153525	0.00025706	0.000171969	5.46971e-05	0.000232216	-8.50278	-8.78165	-8.2662	-8.6682	-9.8137	-8.36784	0.404446	-8.51687	-8.94991	0.951615
IPI00291751	Uncharacterized protein C2orf47, mitochondrial precursor	32545.6	1	3	0.16	1	2	3	3.07261e-05	9.21784e-05	4.91618e-06	3.07261e-05	6.14522e-05	9.21784e-05	1.15918	1.14901	1.14371	1.19674	1.07502	1.13947	2.65067e-05	8.02241e-05	4.29843e-06	2.56747e-05	5.71636e-05	8.08957e-05	-10.5381	-9.43069	-12.3573	-10.57	-9.76959	-9.42235	0.40467	-10.7754	-9.92065	1.08615
IPI00030774 (+1)	Isoform 4 of Tubulin-specific chaperone D	138599	1	2	7	7	7	2	7.21504e-06	1.44301e-05	5.05053e-05	5.05053e-05	5.05053e-05	1.44301e-05	1.15918	1.14901	1.14371	1.19674	1.07502	1.13947	6.22425e-06	1.25587e-05	4.4159e-05	4.22022e-05	4.69806e-05	1.26638e-05	-11.9871	-11.2851	-10.0277	-10.073	-9.96578	-11.2768	0.404709	-11.1	-10.4385	1.06336
IPI00303476	ATP synthase subunit beta, mitochondrial precursor	56560.6	208	221	224	219	155	223	0.00367747	0.00390731	0.00396035	0.00387195	0.00274042	0.00394267	1.15918	1.14901	1.14371	1.19674	1.07502	1.13947	0.00317247	0.00340059	0.00346271	0.0032354	0.00254917	0.00346009	-5.75324	-5.68381	-5.6657	-5.7336	-5.97199	-5.66646	0.404759	-5.70092	-5.79068	0.984498
IPI00014263 (+1)	Isoform Long of Eukaryotic translation initiation factor 4H	27386	9	8	9	9	8	7	0.000328635	0.00029212	0.000328635	0.000328635	0.00029212	0.000255605	1.15918	1.14901	1.14371	1.19674	1.07502	1.13947	0.000283506	0.000254236	0.00028734	0.000274607	0.000271734	0.000224319	-8.16828	-8.27725	-8.15484	-8.20017	-8.21069	-8.40244	0.404993	-8.20012	-8.2711	0.991419
IPI00023234	SUMO-activating enzyme subunit 2	71225.2	3	5	8	6	12	5	4.21199e-05	7.01999e-05	0.00011232	8.42398e-05	0.00016848	7.01999e-05	1.15918	1.14901	1.14371	1.19674	1.07502	1.13947	3.63359e-05	6.1096e-05	9.82062e-05	7.03908e-05	0.000156722	6.16074e-05	-10.2227	-9.70306	-9.22844	-9.56145	-8.76104	-9.69473	0.406771	-9.71807	-9.33907	1.04058
IPI00398625	Hornerin	282373	987	1270	929	937	839	1050	0.00349538	0.0044976	0.00328998	0.00331831	0.00297125	0.00371849	1.15918	1.14901	1.14371	1.19674	1.07502	1.13947	0.00301538	0.00391433	0.00287657	0.00277278	0.00276389	0.00326335	-5.80403	-5.54311	-5.85116	-5.88791	-5.89112	-5.725	0.408147	-5.73277	-5.83467	0.982534
IPI00016418	Isoform 1 of Acyltransferase-like 1	60208.7	4	4	3	1	7	1	6.64356e-05	6.64356e-05	4.98267e-05	1.66089e-05	0.000116262	1.66089e-05	1.15918	1.14901	1.14371	1.19674	1.07502	1.13947	5.73124e-05	5.78198e-05	4.35657e-05	1.38784e-05	0.000108149	1.4576e-05	-9.76699	-9.75818	-10.0412	-11.1852	-9.132	-11.1361	0.409045	-9.85547	-10.4844	0.940009
IPI00479743	protein expressed in prostate, ovary, testis, and placenta 2	121366	14	11	9	11	3	12	0.000115353	9.06348e-05	7.41557e-05	9.06348e-05	2.47186e-05	9.88743e-05	1.15918	1.14901	1.14371	1.19674	1.07502	1.13947	9.95127e-05	7.88808e-05	6.48376e-05	7.57344e-05	2.29935e-05	8.67721e-05	-9.21523	-9.44757	-9.64362	-9.48828	-10.6803	-9.35223	0.409295	-9.43547	-9.84027	0.958864
IPI00026182	F-actin-capping protein subunit alpha-2	32949.2	3	6	9	6	3	3	9.10493e-05	0.000182099	0.000273148	0.000182099	9.10493e-05	9.10493e-05	1.15918	1.14901	1.14371	1.19674	1.07502	1.13947	7.85461e-05	0.000158483	0.000238825	0.000152162	8.46951e-05	7.99048e-05	-9.45183	-8.74986	-8.33978	-8.79057	-9.37645	-9.43467	0.40987	-8.84716	-9.20057	0.961588
IPI00305092 (+1)	Isoform 1 of Protein wibg homolog	22655.9	5	4	3	1	6	2	0.000220693	0.000176554	0.000132416	4.41386e-05	0.000264832	8.82772e-05	1.15918	1.14901	1.14371	1.19674	1.07502	1.13947	0.000190387	0.000153658	0.000115777	3.68822e-05	0.00024635	7.74721e-05	-8.56645	-8.78078	-9.06384	-10.2078	-8.30876	-9.46559	0.41097	-8.80369	-9.32738	0.943855
IPI00017030 (+3)	234 kDa protein	233551	16	2	26	17	46	12	6.85074e-05	8.56343e-06	0.000111325	7.27891e-05	0.000196959	5.13806e-05	1.15918	1.14901	1.14371	1.19674	1.07502	1.13947	5.90998e-05	7.45287e-06	9.7336e-05	6.08226e-05	0.000183214	4.50916e-05	-9.73628	-11.8069	-9.23734	-9.70755	-8.60486	-10.0068	0.411049	-10.2602	-9.43974	1.08691
IPI00002552	Isoform 1 of AP-1 complex subunit mu-2	48109.3	2	4	0.16	10	1	3	4.1572e-05	8.3144e-05	3.32576e-06	0.00020786	2.0786e-05	6.2358e-05	1.15918	1.14901	1.14371	1.19674	1.07502	1.13947	3.58632e-05	7.23614e-05	2.90786e-06	0.000173688	1.93354e-05	5.47254e-05	-10.2358	-9.53384	-12.7481	-8.65825	-10.8536	-9.81318	0.412144	-10.8392	-9.775	1.10887
IPI00217232 (+1)	Isoform 2 of Succinyl-CoA ligase [ADP-forming] beta-chain, mitochondrial precursor	48040.7	4	15	18	16	13	19	8.32627e-05	0.000312235	0.000374682	0.000333051	0.000270604	0.000395498	1.15918	1.14901	1.14371	1.19674	1.07502	1.13947	7.18288e-05	0.000271743	0.000327601	0.000278297	0.000251719	0.000347089	-9.54122	-8.21065	-8.02371	-8.18682	-8.2872	-7.96593	0.412396	-8.59186	-8.14665	1.05465
IPI00003479	Mitogen-activated protein kinase 1	41391.9	15	19	23	24	19	20	0.00036239	0.000459027	0.000555664	0.000579824	0.000459027	0.000483186	1.15918	1.14901	1.14371	1.19674	1.07502	1.13947	0.000312625	0.000399498	0.000485842	0.000484501	0.000426992	0.000424044	-8.07051	-7.8253	-7.62963	-7.63239	-7.75874	-7.76567	0.413241	-7.84181	-7.71894	1.01592
IPI00099996	RNA (guanine-9-) methyltransferase domain-containing protein 1	47348.9	0.16	4	3	3	6	2	3.37917e-06	8.44793e-05	6.33594e-05	6.33594e-05	0.000126719	4.22396e-05	1.15918	1.14901	1.14371	1.19674	1.07502	1.13947	2.91513e-06	7.35235e-05	5.5398e-05	5.29432e-05	0.000117875	3.70695e-05	-12.7456	-9.51791	-9.80097	-9.84629	-9.04588	-10.2027	0.414067	-10.6882	-9.6983	1.10207
IPI00000685	Cell division protein kinase 7	39040.6	3	2	3	4	0.16	2	7.68431e-05	5.12287e-05	7.68431e-05	0.000102457	4.0983e-06	5.12287e-05	1.15918	1.14901	1.14371	1.19674	1.07502	1.13947	6.62907e-05	4.45851e-05	6.71873e-05	8.56134e-05	3.81229e-06	4.49583e-05	-9.62146	-10.0181	-9.60803	-9.36567	-12.4773	-10.0098	0.415856	-9.7492	-10.6176	0.918213
IPI00010214	Protein S100-A14	11662.2	22	24	23	26	21	24	0.00188644	0.00205793	0.00197218	0.00222942	0.00180069	0.00205793	1.15918	1.14901	1.14371	1.19674	1.07502	1.13947	0.00162739	0.00179105	0.00172437	0.00186291	0.00167502	0.00180604	-6.42078	-6.32496	-6.3629	-6.28562	-6.39193	-6.31662	0.416059	-6.36954	-6.33139	1.00603
IPI00219420	Structural maintenance of chromosomes protein 3	141547	53	62	76	67	79	66	0.000374434	0.000438017	0.000536924	0.000473341	0.000558118	0.000466276	1.15918	1.14901	1.14371	1.19674	1.07502	1.13947	0.000323015	0.000381212	0.000469456	0.000395523	0.000519168	0.000409204	-8.03781	-7.87215	-7.66394	-7.8353	-7.56328	-7.8013	0.41713	-7.85797	-7.73329	1.01612
IPI00465256	GTP:AMP phosphotransferase mitochondrial	25566.3	3	5	4	10	3	5	0.000117342	0.00019557	0.000156456	0.00039114	0.000117342	0.00019557	1.15918	1.14901	1.14371	1.19674	1.07502	1.13947	0.000101228	0.000170207	0.000136796	0.000326837	0.000109153	0.000171632	-9.19813	-8.67849	-8.89702	-8.02605	-9.12276	-8.67016	0.417159	-8.92455	-8.60632	1.03698
IPI00018278 (+2)	Histone H2AV	13509.2	13	8	8	9	8	7	0.000962307	0.000592189	0.000592189	0.000666213	0.000592189	0.000518165	1.15918	1.14901	1.14371	1.19674	1.07502	1.13947	0.00083016	0.000515391	0.000517777	0.000556687	0.000550861	0.000454742	-7.09389	-7.57059	-7.56597	-7.49351	-7.50403	-7.69578	0.41856	-7.41015	-7.56444	0.979603
IPI00027438	Flotillin-1	47354.8	10	7	8	1	8	9	0.000211172	0.00014782	0.000168937	2.11172e-05	0.000168937	0.000190055	1.15918	1.14901	1.14371	1.19674	1.07502	1.13947	0.000182173	0.00012865	0.000147709	1.76455e-05	0.000157148	0.000166792	-8.61055	-8.95841	-8.82026	-10.945	-8.75832	-8.69876	0.419235	-8.79641	-9.46737	0.929129
IPI00003766	ETHE1 protein, mitochondrial precursor	27873.2	5	6	1	6	3	9	0.000179384	0.000215261	3.58768e-05	0.000215261	0.00010763	0.000322891	1.15918	1.14901	1.14371	1.19674	1.07502	1.13947	0.00015475	0.000187344	3.13686e-05	0.000179872	0.000100119	0.000283369	-8.7737	-8.58256	-10.3697	-8.62327	-9.20915	-8.16876	0.420866	-9.24199	-8.66706	1.06633
IPI00031479	Protein disulfide-isomerase A5 precursor	59595.1	2	5	9	3	2	4	3.35598e-05	8.38995e-05	0.000151019	5.03397e-05	3.35598e-05	6.71196e-05	1.15918	1.14901	1.14371	1.19674	1.07502	1.13947	2.89513e-05	7.30189e-05	0.000132043	4.20639e-05	3.12177e-05	5.89041e-05	-10.4499	-9.52479	-8.93239	-10.0763	-10.3745	-9.7396	0.421516	-9.63569	-10.0635	0.957491
IPI00021808	Histidyl-tRNA synthetase, cytoplasmic	57412.5	29	18	19	24	25	24	0.000505116	0.000313521	0.000330938	0.000418027	0.000435445	0.000418027	1.15918	1.14901	1.14371	1.19674	1.07502	1.13947	0.000435752	0.000272861	0.000289354	0.000349304	0.000405056	0.000366861	-7.73844	-8.20655	-8.14786	-7.95957	-7.81148	-7.91053	0.422402	-8.03095	-7.89386	1.01737
IPI00328840	THO complex subunit 4	27558.5	4	2	2	6	0.16	1	0.000145146	7.25729e-05	7.25729e-05	0.000217719	5.80583e-06	3.62864e-05	1.15918	1.14901	1.14371	1.19674	1.07502	1.13947	0.000125214	6.31612e-05	6.34537e-05	0.000181926	5.40065e-06	3.1845e-05	-8.98549	-9.66982	-9.6652	-8.61191	-12.129	-10.3546	0.424212	-9.44017	-10.3652	0.910758
IPI00013860	3-hydroxyisobutyrate dehydrogenase, mitochondrial precursor	35330	18	15	17	19	10	15	0.000509482	0.000424568	0.000481177	0.000537787	0.000283046	0.000424568	1.15918	1.14901	1.14371	1.19674	1.07502	1.13947	0.000439518	0.000369508	0.000420715	0.000449374	0.000263292	0.000372601	-7.72983	-7.90334	-7.77356	-7.70765	-8.24225	-7.895	0.426171	-7.80224	-7.9483	0.981624
IPI00032134	Serpin B8	42787	3	3	7	2	2	5	7.01148e-05	7.01148e-05	0.000163601	4.67432e-05	4.67432e-05	0.000116858	1.15918	1.14901	1.14371	1.19674	1.07502	1.13947	6.04864e-05	6.10219e-05	0.000143044	3.90586e-05	4.34811e-05	0.000102554	-9.71309	-9.70428	-8.85236	-10.1504	-10.0432	-9.18512	0.426534	-9.42324	-9.79292	0.962251
IPI00300074	Phenylalanyl-tRNA synthetase beta chain	66132.7	13	24	21	22	19	26	0.000196574	0.000362907	0.000317543	0.000332664	0.000287301	0.000393149	1.15918	1.14901	1.14371	1.19674	1.07502	1.13947	0.00016958	0.000315843	0.000277642	0.000277974	0.000267251	0.000345027	-8.68218	-8.06027	-8.18918	-8.18798	-8.22732	-7.97189	0.427003	-8.31054	-8.12906	1.02232
IPI00010346	Neurolysin, mitochondrial precursor	80654.3	23	23	24	19	20	25	0.000285168	0.000285168	0.000297566	0.000235573	0.000247972	0.000309965	1.15918	1.14901	1.14371	1.19674	1.07502	1.13947	0.000246008	0.000248186	0.000260175	0.000196845	0.000230666	0.000272025	-8.31015	-8.30133	-8.25415	-8.53309	-8.37454	-8.20962	0.427139	-8.28855	-8.37242	0.989983
IPI00022078 (+1)	Protein NDRG1	42834.9	0.16	6	7	9	3	7	3.73527e-06	0.000140073	0.000163418	0.000210109	7.00363e-05	0.000163418	1.15918	1.14901	1.14371	1.19674	1.07502	1.13947	3.22233e-06	0.000121907	0.000142884	0.000175567	6.51487e-05	0.000143416	-12.6454	-9.01225	-8.85348	-8.64749	-9.63884	-8.84976	0.427335	-10.1704	-9.04536	1.12437
IPI00855846	Uncharacterized protein C6orf115	9056.7	5	7	3	6	3	2	0.000552077	0.000772908	0.000331246	0.000662493	0.000331246	0.000220831	1.15918	1.14901	1.14371	1.19674	1.07502	1.13947	0.000476264	0.000672673	0.000289623	0.000553579	0.000308129	0.000193801	-7.64954	-7.30425	-8.14693	-7.49911	-8.08499	-8.54868	0.42745	-7.70024	-8.04426	0.957234
IPI00182533	60S ribosomal protein L28	15747.9	38	43	34	40	36	23	0.00241302	0.00273052	0.00215902	0.00254002	0.00228602	0.00146051	1.15918	1.14901	1.14371	1.19674	1.07502	1.13947	0.00208166	0.00237641	0.00188772	0.00212244	0.00212648	0.00128174	-6.17459	-6.04216	-6.27238	-6.15519	-6.15329	-6.65953	0.42802	-6.16305	-6.32267	0.974754
IPI00329696 (+1)	Protein FAM82B	35809.8	1	16	7	16	6	11	2.79253e-05	0.000446805	0.000195477	0.000446805	0.000167552	0.000307178	1.15918	1.14901	1.14371	1.19674	1.07502	1.13947	2.40905e-05	0.000388861	0.000170914	0.00037335	0.000155859	0.00026958	-10.6337	-7.85229	-8.67435	-7.89299	-8.76656	-8.21865	0.428075	-9.05344	-8.29273	1.09173
IPI00294649 (+1)	keratin 35	50361	0.16	0.16	3	0.16	7	4	3.17706e-06	3.17706e-06	5.95699e-05	3.17706e-06	0.000138996	7.94265e-05	1.15918	1.14901	1.14371	1.19674	1.07502	1.13947	2.74078e-06	2.76504e-06	5.20846e-05	2.65475e-06	0.000129296	6.97047e-05	-12.8073	-12.7985	-9.86264	-12.8392	-8.9534	-9.57124	0.428257	-11.8228	-10.4546	1.13087
IPI00013939 (+2)	Isoform 1 of Replication protein A 32 kDa subunit	29246.7	8	11	10	12	8	14	0.000273535	0.000376111	0.000341919	0.000410303	0.000273535	0.000478686	1.15918	1.14901	1.14371	1.19674	1.07502	1.13947	0.000235972	0.000327335	0.000298955	0.000342849	0.000254446	0.000420095	-8.3518	-8.02453	-8.11522	-7.97822	-8.27642	-7.77503	0.429311	-8.16385	-8.00989	1.01922
IPI00294501	7-dehydrocholesterol reductase	54491	10	8	20	8	8	11	0.000183517	0.000146813	0.000367033	0.000146813	0.000146813	0.000201868	1.15918	1.14901	1.14371	1.19674	1.07502	1.13947	0.000158315	0.000127774	0.000320913	0.000122677	0.000136567	0.000177159	-8.75092	-8.96525	-8.04434	-9.00595	-8.89869	-8.63846	0.43198	-8.58684	-8.8477	0.970516
IPI00165506	Polymerase delta-interacting protein 2	42033	2	3	5	4	0.16	3	4.75817e-05	7.13725e-05	0.000118954	9.51633e-05	3.80653e-06	7.13725e-05	1.15918	1.14901	1.14371	1.19674	1.07502	1.13947	4.10476e-05	6.21165e-05	0.000104007	7.95185e-05	3.54088e-06	6.26365e-05	-10.1008	-9.6865	-9.17105	-9.43952	-12.5511	-9.67816	0.432105	-9.65278	-10.5563	0.914411
IPI00219757	Glutathione S-transferase P	23356.7	52	81	70	89	57	90	0.00222634	0.00346796	0.002997	0.00381047	0.00244041	0.00385328	1.15918	1.14901	1.14371	1.19674	1.07502	1.13947	0.00192061	0.00301821	0.00262041	0.00318403	0.0022701	0.00338164	-6.25511	-5.80309	-5.94443	-5.74961	-6.08793	-5.68939	0.43333	-6.00088	-5.84231	1.02714
IPI00640980 (+1)	sorting nexin family member 27	59810.2	6	3	2	5	4	4	0.000100317	5.01587e-05	3.34391e-05	8.35978e-05	6.68782e-05	6.68782e-05	1.15918	1.14901	1.14371	1.19674	1.07502	1.13947	8.65414e-05	4.36538e-05	2.92373e-05	6.98543e-05	6.22109e-05	5.86923e-05	-9.35489	-10.0392	-10.4401	-9.5691	-9.68498	-9.7432	0.433743	-9.94472	-9.66576	1.02886
IPI00644431	ATP-dependent RNA helicase DDX39	49129.8	1	3	5	2	3	0.16	2.03542e-05	6.10627e-05	0.000101771	4.07085e-05	6.10627e-05	3.25668e-06	1.15918	1.14901	1.14371	1.19674	1.07502	1.13947	1.75591e-05	5.31438e-05	8.89831e-05	3.4016e-05	5.68013e-05	2.85806e-06	-10.9499	-9.84251	-9.32706	-10.2887	-9.77595	-12.7654	0.433901	-10.0398	-10.9433	0.917439
IPI00297084	dolichyl-diphosphooligosaccharide-protein glycosyltransferase precursor	50802.5	17	10	12	13	7	12	0.000334629	0.000196841	0.000236209	0.000255893	0.000137788	0.000236209	1.15918	1.14901	1.14371	1.19674	1.07502	1.13947	0.000288677	0.000171313	0.000206528	0.000213824	0.000128173	0.000207297	-8.1502	-8.67202	-8.48508	-8.45036	-8.96213	-8.48136	0.434393	-8.43576	-8.63128	0.977348
IPI00033030 (+1)	Protein ADRM1	42154.3	6	11	9	10	14	8	0.000142334	0.000260946	0.000213501	0.000237224	0.000332113	0.000189779	1.15918	1.14901	1.14371	1.19674	1.07502	1.13947	0.000122788	0.000227105	0.000186674	0.000198224	0.000308936	0.00016655	-9.00505	-8.3901	-8.58615	-8.52611	-8.08238	-8.70022	0.434396	-8.66043	-8.43623	1.02658
IPI00024403	Copine-3	60131.6	29	14	39	40	27	32	0.000482276	0.000232823	0.000648577	0.000665208	0.000449015	0.000532166	1.15918	1.14901	1.14371	1.19674	1.07502	1.13947	0.000416048	0.000202629	0.00056708	0.000555848	0.000417679	0.000467029	-7.78471	-8.50413	-7.47501	-7.49502	-7.7808	-7.66912	0.436354	-7.92128	-7.64831	1.03569
IPI00021405	Isoform A of Lamin-A/C	74140.7	202	270	239	196	227	210	0.00272455	0.00364172	0.0032236	0.00264362	0.00306175	0.00283245	1.15918	1.14901	1.14371	1.19674	1.07502	1.13947	0.00235041	0.00316944	0.00281854	0.00220901	0.00284807	0.00248576	-6.05317	-5.7542	-5.87154	-6.11521	-5.86111	-5.99718	0.436894	-5.89297	-5.99117	0.983609
IPI00031461	Rab GDP dissociation inhibitor beta	50665.5	100	64	33	74	73	87	0.00197373	0.00126319	0.000651331	0.00146056	0.00144082	0.00171714	1.15918	1.14901	1.14371	1.19674	1.07502	1.13947	0.00170269	0.00109937	0.000569487	0.00122044	0.00134027	0.00150697	-6.37555	-6.81302	-7.47077	-6.70854	-6.61488	-6.49766	0.43721	-6.88645	-6.60703	1.04229
IPI00024425	Putative eukaryotic translation initiation factor 3 subunit	146828	14	26	39	35	83	19	9.53493e-05	0.000177077	0.000265616	0.000238373	0.000565285	0.000129403	1.15918	1.14901	1.14371	1.19674	1.07502	1.13947	8.22557e-05	0.000154113	0.00023224	0.000199185	0.000525835	0.000113564	-9.40568	-8.77782	-8.36774	-8.52128	-7.55052	-9.08315	0.437257	-8.85041	-8.38498	1.05551
IPI00030255	Procollagen-lysine,2-oxoglutarate 5-dioxygenase 3 precursor	84786.8	20	22	28	19	25	15	0.000235886	0.000259474	0.00033024	0.000224091	0.000294857	0.000176914	1.15918	1.14901	1.14371	1.19674	1.07502	1.13947	0.000203493	0.000225824	0.000288744	0.000187251	0.00027428	0.00015526	-8.49988	-8.39575	-8.14997	-8.58306	-8.20136	-8.77041	0.437394	-8.34853	-8.51828	0.980073
IPI00030363	Acetyl-CoA acetyltransferase, mitochondrial precursor	45199.8	31	33	30	26	26	34	0.000685844	0.000730092	0.00066372	0.000575224	0.000575224	0.000752216	1.15918	1.14901	1.14371	1.19674	1.07502	1.13947	0.000591661	0.000635409	0.00058032	0.000480657	0.00053508	0.000660144	-7.43258	-7.36124	-7.45193	-7.64036	-7.53309	-7.32305	0.438232	-7.41525	-7.49883	0.988854
IPI00008791	Protein CIAO1	37838.9	3	6	1	6	4	3	7.92835e-05	0.000158567	2.64278e-05	0.000158567	0.000105711	7.92835e-05	1.15918	1.14901	1.14371	1.19674	1.07502	1.13947	6.8396e-05	0.000138003	2.3107e-05	0.000132499	9.83339e-05	6.95792e-05	-9.5902	-8.88823	-10.6754	-8.92894	-9.22714	-9.57305	0.438242	-9.71793	-9.24304	1.05138
IPI00015891	Prefoldin subunit 4	15314.6	5	6	7	9	3	3	0.000326486	0.000391783	0.00045708	0.000587675	0.000195892	0.000195892	1.15918	1.14901	1.14371	1.19674	1.07502	1.13947	0.000281652	0.000340974	0.000399645	0.000491061	0.000182221	0.000171914	-8.17484	-7.9837	-7.82493	-7.61894	-8.61029	-8.66851	0.439354	-7.99449	-8.29925	0.963279
IPI00217467	Histone H1.4	21866.9	59	80	81	64	79	38	0.00269814	0.0036585	0.00370423	0.0029268	0.00361277	0.00173779	1.15918	1.14901	1.14371	1.19674	1.07502	1.13947	0.00232762	0.00318404	0.00323877	0.00244563	0.00336064	0.00152508	-6.06291	-5.7496	-5.73256	-6.01345	-5.69562	-6.48571	0.440915	-5.84836	-6.06493	0.964291
IPI00297160 (+13)	Isoform 12 of CD44 antigen precursor	39416.2	10	6	9	6	11	2	0.000253703	0.000152222	0.000228333	0.000152222	0.000279073	5.07406e-05	1.15918	1.14901	1.14371	1.19674	1.07502	1.13947	0.000218864	0.000132481	0.000199641	0.000127196	0.000259597	4.45299e-05	-8.42706	-8.92907	-8.51899	-8.96978	-8.25638	-10.0193	0.441124	-8.62504	-9.08184	0.949702
IPI00301364	Isoform 1 of S-phase kinase-associated protein 1A	18658.4	3	4	4	2	0.16	8	0.000160785	0.000214381	0.000214381	0.00010719	8.57523e-06	0.000428761	1.15918	1.14901	1.14371	1.19674	1.07502	1.13947	0.000138706	0.000186579	0.000187442	8.95682e-05	7.97678e-06	0.000376281	-8.88315	-8.58666	-8.58204	-9.32051	-11.739	-7.88518	0.44115	-8.68395	-9.64822	0.900057
IPI00169383	Phosphoglycerate kinase 1	44615.3	91	98	59	112	70	107	0.00203966	0.00219656	0.00132242	0.00251035	0.00156897	0.00239828	1.15918	1.14901	1.14371	1.19674	1.07502	1.13947	0.00175957	0.00191169	0.00115625	0.00209765	0.00145947	0.00210473	-6.34269	-6.25977	-6.76258	-6.16694	-6.52968	-6.16357	0.442048	-6.45501	-6.28673	1.02677
IPI00299000	Proliferation-associated protein 2G4	43786.7	50	52	22	56	40	51	0.0011419	0.00118758	0.000502436	0.00127893	0.000913519	0.00116474	1.15918	1.14901	1.14371	1.19674	1.07502	1.13947	0.00098509	0.00103356	0.000439302	0.00106867	0.000849767	0.00102217	-6.92278	-6.87474	-7.73032	-6.84134	-7.07055	-6.88582	0.443125	-7.17595	-6.93257	1.03511
IPI00023406	Cytochrome c-type heme lyase	30601.8	5	3	6	4	4	3	0.000163389	9.80334e-05	0.000196067	0.000130711	0.000130711	9.80334e-05	1.15918	1.14901	1.14371	1.19674	1.07502	1.13947	0.000140952	8.53199e-05	0.00017143	0.000109222	0.000121589	8.60341e-05	-8.86709	-9.3691	-8.67134	-9.12212	-9.01486	-9.36077	0.443425	-8.96918	-9.16592	0.978536
IPI00022254	Isoform 1 of Autophagy-related protein 3	35864.2	3	1	5	6	3	3	8.36489e-05	2.7883e-05	0.000139415	0.000167298	8.36489e-05	8.36489e-05	1.15918	1.14901	1.14371	1.19674	1.07502	1.13947	7.21619e-05	2.42669e-05	0.000121897	0.000139794	7.78112e-05	7.34102e-05	-9.5366	-10.6264	-9.01234	-8.87534	-9.46123	-9.51945	0.443687	-9.72511	-9.28534	1.04736
IPI00292135	Lamin-B receptor	70706.3	11	3	11	5	2	8	0.000155573	4.2429e-05	0.000155573	7.07151e-05	2.8286e-05	0.000113144	1.15918	1.14901	1.14371	1.19674	1.07502	1.13947	0.000134209	3.69266e-05	0.000136024	5.90895e-05	2.6312e-05	9.92952e-05	-8.91611	-10.2066	-8.90268	-9.73646	-10.5455	-9.21741	0.444573	-9.34179	-9.83312	0.950033
IPI00008380	Serine/threonine-protein phosphatase 2A catalytic subunit alpha isoform	35594.5	11	15	25	17	2	18	0.000309037	0.000421413	0.000702356	0.000477602	5.61885e-05	0.000505696	1.15918	1.14901	1.14371	1.19674	1.07502	1.13947	0.000266599	0.000366762	0.000614101	0.000399084	5.22672e-05	0.000443799	-8.22977	-7.9108	-7.39535	-7.82634	-9.85914	-7.72014	0.445493	-7.84531	-8.46854	0.926406
IPI00031812	Nuclease sensitive element-binding protein 1	35923.8	18	28	25	15	26	17	0.000501061	0.000779428	0.000695917	0.00041755	0.000723754	0.000473224	1.15918	1.14901	1.14371	1.19674	1.07502	1.13947	0.000432253	0.000678347	0.000608471	0.000348905	0.000673245	0.000415301	-7.7465	-7.29585	-7.40456	-7.96071	-7.3034	-7.78651	0.447075	-7.4823	-7.68354	0.973809
IPI00008167	Sodium/potassium-transporting ATPase subunit beta-3	31513.7	5	0.16	4	7	1	13	0.000158661	5.07716e-06	0.000126929	0.000222126	3.17322e-05	0.000412519	1.15918	1.14901	1.14371	1.19674	1.07502	1.13947	0.000136873	4.41872e-06	0.00011098	0.000185608	2.95177e-05	0.000362026	-8.89645	-12.3297	-9.10616	-8.59187	-10.4305	-7.92379	0.447106	-10.1108	-8.98206	1.12566
IPI00032881	Mitochondrial ribosomal protein S23	21770.8	3	5	2	6	0.16	2	0.000137799	0.000229665	9.18662e-05	0.000275599	7.34929e-06	9.18662e-05	1.15918	1.14901	1.14371	1.19674	1.07502	1.13947	0.000118876	0.000199881	8.03227e-05	0.00023029	6.8364e-06	8.06217e-05	-9.03743	-8.51779	-9.42946	-8.37617	-11.8932	-9.42574	0.448091	-8.99489	-9.89839	0.908723
IPI00010414	PDZ and LIM domain protein 1	36071.3	32	57	58	60	59	49	0.000887132	0.0015802	0.00160793	0.00166337	0.00163565	0.00135842	1.15918	1.14901	1.14371	1.19674	1.07502	1.13947	0.000765308	0.00137527	0.00140588	0.00138991	0.0015215	0.00119215	-7.17523	-6.5891	-6.56709	-6.57851	-6.48806	-6.732	0.448264	-6.77714	-6.59952	1.02691
IPI00012345 (+2)	Isoform SRP55-1 of Splicing factor, arginine/serine-rich 6	39588.4	31	42	37	41	28	29	0.000783058	0.00106092	0.000934617	0.00103566	0.000707278	0.000732538	1.15918	1.14901	1.14371	1.19674	1.07502	1.13947	0.000675526	0.000923331	0.000817177	0.000865395	0.000657918	0.000642875	-7.30002	-6.98752	-7.10965	-7.05232	-7.32643	-7.34956	0.449569	-7.1324	-7.24277	0.984761
IPI00006440	28S ribosomal protein S7, mitochondrial precursor	28162.7	0.16	2	0.16	2	4	0.16	5.68127e-06	7.10159e-05	5.68127e-06	7.10159e-05	0.000142032	5.68127e-06	1.15918	1.14901	1.14371	1.19674	1.07502	1.13947	4.9011e-06	6.18062e-05	4.96739e-06	5.93409e-05	0.00013212	4.98588e-06	-12.2261	-9.69151	-12.2126	-9.73221	-8.9318	-12.2089	0.449721	-11.3767	-10.291	1.10551
IPI00027493 (+5)	4F2 cell-surface antigen heavy chain	57947.4	99	85	119	120	99	105	0.00170845	0.00146685	0.00205359	0.00207084	0.00170845	0.00181199	1.15918	1.14901	1.14371	1.19674	1.07502	1.13947	0.00147384	0.00127662	0.00179554	0.0017304	0.00158922	0.0015902	-6.51989	-6.66354	-6.32245	-6.3594	-6.44451	-6.4439	0.449933	-6.50196	-6.41594	1.01341
IPI00005578	EH domain-containing protein 4	61177.6	26	26	29	22	30	19	0.000424992	0.000424992	0.00047403	0.000359609	0.000490376	0.000310571	1.15918	1.14901	1.14371	1.19674	1.07502	1.13947	0.000366631	0.000369877	0.000414465	0.000300489	0.000456153	0.000272557	-7.91116	-7.90234	-7.78852	-8.1101	-7.69268	-8.20766	0.450043	-7.86734	-8.00348	0.98299
IPI00550917	Twinfilin-2	39548.9	1	7	10	10	6	7	2.52852e-05	0.000176996	0.000252852	0.000252852	0.000151711	0.000176996	1.15918	1.14901	1.14371	1.19674	1.07502	1.13947	2.18129e-05	0.000154042	0.000221079	0.000211283	0.000141123	0.000155332	-10.733	-8.77828	-8.41699	-8.46231	-8.86588	-8.76995	0.450125	-9.30943	-8.69938	1.07013
IPI00291510	Inosine-5'-monophosphate dehydrogenase 2	55806.5	43	45	31	43	38	49	0.00077052	0.000806358	0.000555491	0.00077052	0.000680924	0.000878034	1.15918	1.14901	1.14371	1.19674	1.07502	1.13947	0.000664709	0.000701785	0.00048569	0.000643846	0.000633404	0.000770562	-7.31616	-7.26188	-7.62994	-7.34805	-7.3644	-7.16839	0.451262	-7.40266	-7.29361	1.01495
IPI00329389 (+2)	60S ribosomal protein L6	32729.3	44	31	37	27	41	27	0.00134436	0.000947164	0.00113049	0.000824949	0.0012527	0.000824949	1.15918	1.14901	1.14371	1.19674	1.07502	1.13947	0.00115975	0.00082433	0.000988433	0.000689327	0.00116528	0.000723975	-6.75955	-7.10094	-6.91939	-7.27979	-6.7548	-7.23075	0.451793	-6.92663	-7.08845	0.977171
IPI00000874	Peroxiredoxin-1	22110.9	139	124	105	108	98	127	0.00628649	0.00560809	0.00474879	0.00488447	0.0044322	0.00574377	1.15918	1.14901	1.14371	1.19674	1.07502	1.13947	0.00542321	0.0048808	0.00415208	0.00408146	0.00412289	0.00504073	-5.21707	-5.32245	-5.48415	-5.5013	-5.4912	-5.2902	0.451942	-5.34122	-5.42757	0.984091
IPI00032826	Hsc70-interacting protein	41332.4	34	31	17	45	21	38	0.000822599	0.000750017	0.0004113	0.00108873	0.000508076	0.000919376	1.15918	1.14901	1.14371	1.19674	1.07502	1.13947	0.000709637	0.00065275	0.000359617	0.000909746	0.000472618	0.000806844	-7.25076	-7.33432	-7.93047	-7.00234	-7.65722	-7.12238	0.45204	-7.50518	-7.26065	1.03368
IPI00013881 (+1)	Heterogeneous nuclear ribonucleoprotein H	49229.8	48	36	26	41	16	31	0.000975019	0.000731264	0.000528135	0.000832829	0.000325006	0.0006297	1.15918	1.14901	1.14371	1.19674	1.07502	1.13947	0.000841126	0.00063643	0.000461772	0.000695912	0.000302325	0.000552624	-7.08077	-7.35964	-7.68044	-7.27029	-8.10401	-7.50083	0.453279	-7.37361	-7.62504	0.967026
IPI00291928	Ras-related protein Rab-14	23897.6	18	26	18	15	17	21	0.000753214	0.00108798	0.000753214	0.000627678	0.000711369	0.000878749	1.15918	1.14901	1.14371	1.19674	1.07502	1.13947	0.00064978	0.000946881	0.000658568	0.000524488	0.000661724	0.00077119	-7.33888	-6.96234	-7.32544	-7.55309	-7.32066	-7.16758	0.453488	-7.20889	-7.34711	0.981187
IPI00013468 (+1)	Mitotic checkpoint protein BUB3	37154.7	28	28	32	30	20	30	0.000753606	0.000753606	0.000861264	0.000807435	0.00053829	0.000807435	1.15918	1.14901	1.14371	1.19674	1.07502	1.13947	0.000650118	0.000655874	0.000753041	0.000674693	0.000500724	0.000708604	-7.33836	-7.32954	-7.19139	-7.30125	-7.59946	-7.25221	0.455161	-7.28643	-7.38431	0.986745
IPI00419979	Serine/threonine-protein kinase PAK 2	58077.2	4	7	9	8	2	5	6.88738e-05	0.000120529	0.000154966	0.000137748	3.44369e-05	8.60923e-05	1.15918	1.14901	1.14371	1.19674	1.07502	1.13947	5.94159e-05	0.000104898	0.000135494	0.000115102	3.20336e-05	7.55546e-05	-9.73095	-9.16252	-8.90658	-9.06969	-10.3487	-9.49066	0.455932	-9.26668	-9.63636	0.961638
IPI00010860 (+1)	Isoform p27-L of 26S proteasome non-ATPase regulatory subunit 9	24653.3	10	4	13	12	14	8	0.000405625	0.00016225	0.000527313	0.00048675	0.000567875	0.0003245	1.15918	1.14901	1.14371	1.19674	1.07502	1.13947	0.000349923	0.000141209	0.000461053	0.000406729	0.000528244	0.000284781	-7.9578	-8.86527	-7.682	-7.80736	-7.54595	-8.16379	0.456359	-8.16836	-7.83904	1.04201
IPI00030275	Heat shock protein 75 kDa, mitochondrial precursor	80112.9	40	40	60	61	59	41	0.000499295	0.000499295	0.000748943	0.000761425	0.000736461	0.000511778	1.15918	1.14901	1.14371	1.19674	1.07502	1.13947	0.000430731	0.000434544	0.000654834	0.000636247	0.000685065	0.000449136	-7.75003	-7.74121	-7.33113	-7.35992	-7.286	-7.70818	0.457148	-7.60746	-7.45137	1.02095
IPI00219005	FK506-binding protein 4	51805.9	67	92	80	102	75	82	0.00129329	0.00177586	0.00154423	0.00196889	0.00144771	0.00158283	1.15918	1.14901	1.14371	1.19674	1.07502	1.13947	0.00111569	0.00154556	0.00135018	0.0016452	0.00134668	0.00138909	-6.79828	-6.47237	-6.60751	-6.40989	-6.61011	-6.5791	0.457301	-6.62606	-6.53304	1.01424
IPI00019269	WD repeat-containing protein 61	33580.8	3	5	7	5	1	5	8.93368e-05	0.000148895	0.000208452	0.000148895	2.97789e-05	0.000148895	1.15918	1.14901	1.14371	1.19674	1.07502	1.13947	7.70688e-05	0.000129585	0.000182259	0.000124416	2.77007e-05	0.00013067	-9.47081	-8.95117	-8.61008	-8.99188	-10.4941	-8.94284	0.457907	-9.01069	-9.47626	0.95087
IPI00007188	ADP/ATP translocase 2	32896.5	118	104	136	115	114	94	0.00358701	0.00316143	0.00413418	0.00349581	0.00346541	0.00285745	1.15918	1.14901	1.14371	1.19674	1.07502	1.13947	0.00309443	0.00275144	0.00361469	0.0029211	0.00322357	0.00250769	-5.77815	-5.89563	-5.62275	-5.83579	-5.73727	-5.98839	0.457988	-5.76551	-5.85382	0.984915
IPI00015262	Calponin-2	33697.6	7	13	13	9	10	7	0.00020773	0.000385784	0.000385784	0.000267081	0.000296757	0.00020773	1.15918	1.14901	1.14371	1.19674	1.07502	1.13947	0.000179204	0.000335753	0.000337308	0.000223173	0.000276047	0.000182304	-8.62699	-7.99913	-7.99451	-8.40756	-8.19494	-8.60984	0.460479	-8.20688	-8.40411	0.976531
IPI00030706	Activator of 90 kDa heat shock protein ATPase homolog 1	38274.4	13	18	18	21	7	13	0.000339653	0.000470288	0.000470288	0.00054867	0.00018289	0.000339653	1.15918	1.14901	1.14371	1.19674	1.07502	1.13947	0.00029301	0.000409299	0.000411194	0.000458468	0.000170126	0.000298079	-8.1353	-7.80107	-7.79645	-7.68762	-8.67897	-8.11815	0.461643	-7.91094	-8.16158	0.96929
IPI00020075	Abhydrolase domain-containing protein 10, mitochondrial precursor	33933.3	4	3	7	6	5	5	0.000117878	8.84087e-05	0.000206287	0.000176817	0.000147348	0.000147348	1.15918	1.14901	1.14371	1.19674	1.07502	1.13947	0.000101691	7.69434e-05	0.000180366	0.000147749	0.000137065	0.000129312	-9.19357	-9.47244	-8.62052	-8.82	-8.89506	-8.95328	0.46225	-9.09551	-8.88944	1.02318
IPI00004267 (+2)	Isoform 3 of Sigma 1-type opioid receptor	21482.6	4	2	3	3	0.16	4	0.000186197	9.30986e-05	0.000139648	0.000139648	7.44789e-06	0.000186197	1.15918	1.14901	1.14371	1.19674	1.07502	1.13947	0.000160628	8.1025e-05	0.0001221	0.00011669	6.92811e-06	0.000163407	-8.73642	-9.42075	-9.01067	-9.05599	-11.8799	-8.71927	0.4626	-9.05595	-9.88506	0.916124
IPI00018398	26S protease regulatory subunit 6A	49205	28	29	18	32	24	27	0.000569048	0.000589371	0.000365816	0.00065034	0.000487755	0.000548725	1.15918	1.14901	1.14371	1.19674	1.07502	1.13947	0.000490904	0.000512938	0.00031985	0.000543424	0.000453716	0.000481561	-7.61926	-7.57536	-8.04766	-7.51762	-7.69804	-7.63848	0.463373	-7.74743	-7.61805	1.01698
IPI00220487	Isoform 1 of ATP synthase D chain, mitochondrial	18491.9	12	15	14	13	15	6	0.000648933	0.000811166	0.000757088	0.000703011	0.000811166	0.000324466	1.15918	1.14901	1.14371	1.19674	1.07502	1.13947	0.000559819	0.000705969	0.000661956	0.000587436	0.000754556	0.000284752	-7.4879	-7.25594	-7.32031	-7.43974	-7.18938	-8.16389	0.463805	-7.35472	-7.59767	0.968022
IPI00008475	Hydroxymethylglutaryl-CoA synthase, cytoplasmic	57295	18	8	1	1	2	6	0.000314164	0.000139628	1.74535e-05	1.74535e-05	3.49071e-05	0.000104721	1.15918	1.14901	1.14371	1.19674	1.07502	1.13947	0.000271022	0.00012152	1.52604e-05	1.45842e-05	3.2471e-05	9.19033e-05	-8.21331	-9.01543	-11.0902	-11.1356	-10.3352	-9.29477	0.464408	-9.43966	-10.2552	0.920478
IPI00215637	ATP-dependent RNA helicase DDX3X	73245.8	44	43	50	46	61	45	0.000600717	0.000587064	0.000682633	0.000628022	0.000832812	0.00061437	1.15918	1.14901	1.14371	1.19674	1.07502	1.13947	0.000518225	0.000510931	0.000596856	0.000524775	0.000774692	0.000539171	-7.5651	-7.57928	-7.42383	-7.55254	-7.16305	-7.52548	0.464559	-7.52274	-7.41369	1.01471
IPI00001699 (+1)	Isoform 1 of Apoptosis-associated speck-like protein containing a CARD	21627.8	8	10	12	12	9	12	0.000369894	0.000462368	0.000554841	0.000554841	0.000416131	0.000554841	1.15918	1.14901	1.14371	1.19674	1.07502	1.13947	0.000319099	0.000402405	0.000485122	0.000463626	0.00038709	0.000486929	-8.05001	-7.81805	-7.63111	-7.67643	-7.85685	-7.62739	0.4649	-7.83306	-7.72023	1.01461
IPI00232533	Eukaryotic translation initiation factor 1A, X-chromosomal	16461.3	6	6	5	5	12	6	0.000364491	0.000364491	0.000303743	0.000303743	0.000728983	0.000364491	1.15918	1.14901	1.14371	1.19674	1.07502	1.13947	0.000314438	0.000317222	0.000265576	0.000253807	0.000678108	0.000319877	-8.06472	-8.05591	-8.23361	-8.27893	-7.2962	-8.04757	0.464992	-8.11808	-7.87424	1.03097
IPI00009802 (+2)	Isoform V0 of Versican core protein precursor	372813	24	29	15	15	13	26	6.43755e-05	7.77871e-05	4.02347e-05	4.02347e-05	3.48701e-05	6.97401e-05	1.15918	1.14901	1.14371	1.19674	1.07502	1.13947	5.55353e-05	6.76992e-05	3.5179e-05	3.36201e-05	3.24366e-05	6.12039e-05	-9.79849	-9.60044	-10.2551	-10.3004	-10.3362	-9.7013	0.46536	-9.88466	-10.1126	0.977457
IPI00030207	GDP-mannose 4,6 dehydratase	41950	4	5	4	7	1	3	9.53516e-05	0.00011919	9.53516e-05	0.000166865	2.38379e-05	7.15137e-05	1.15918	1.14901	1.14371	1.19674	1.07502	1.13947	8.22576e-05	0.000103732	8.33701e-05	0.000139433	2.21743e-05	6.27604e-05	-9.40565	-9.1737	-9.39222	-8.87793	-10.7166	-9.67619	0.465674	-9.32386	-9.7569	0.955617
IPI00002149	GTP-binding protein SAR1b	22411	4	1	6	3	4	9	0.000178484	4.46209e-05	0.000267726	0.000133863	0.000178484	0.000401589	1.15918	1.14901	1.14371	1.19674	1.07502	1.13947	0.000153974	3.88342e-05	0.000234084	0.000111856	0.000166028	0.000352434	-8.77873	-10.1562	-8.35983	-9.0983	-8.70336	-7.95065	0.465851	-9.09825	-8.5841	1.0599
IPI00026219	Cleavage and polyadenylation specificity factor subunit 1	160886	1	0.16	6	3	5	1	6.21559e-06	9.94494e-07	3.72935e-05	1.86468e-05	3.10779e-05	6.21559e-06	1.15918	1.14901	1.14371	1.19674	1.07502	1.13947	5.36204e-06	8.65522e-07	3.26074e-05	1.55812e-05	2.89091e-05	5.45479e-06	-12.1362	-13.9599	-10.331	-11.0694	-10.4514	-12.119	0.466309	-12.1424	-11.2133	1.08286
IPI00292134 (+1)	Epidermal growth factor receptor substrate 15	98658	3	3	7	1	5	3	3.04081e-05	3.04081e-05	7.09522e-05	1.0136e-05	5.06801e-05	3.04081e-05	1.15918	1.14901	1.14371	1.19674	1.07502	1.13947	2.62323e-05	2.64646e-05	6.20366e-05	8.46966e-06	4.71433e-05	2.66861e-05	-10.5485	-10.5397	-9.68779	-11.679	-9.96232	-10.5314	0.467113	-10.2587	-10.7242	0.956587
IPI00103483 (+1)	Negative elongation factor B	65699.5	1	1	4	5	4	1	1.52208e-05	1.52208e-05	6.08833e-05	7.61041e-05	6.08833e-05	1.52208e-05	1.15918	1.14901	1.14371	1.19674	1.07502	1.13947	1.31306e-05	1.32469e-05	5.32329e-05	6.35926e-05	5.66343e-05	1.33578e-05	-11.2406	-11.2317	-9.84083	-9.66301	-9.7789	-11.2234	0.467143	-10.771	-10.2218	1.05374
IPI00014361	GDP-L-fucose synthetase	35892.6	8	5	8	9	6	9	0.000222887	0.000139304	0.000222887	0.000250748	0.000167165	0.000250748	1.15918	1.14901	1.14371	1.19674	1.07502	1.13947	0.00019228	0.000121239	0.00019488	0.000209525	0.000155499	0.000220056	-8.55656	-9.01775	-8.54313	-8.47067	-8.76887	-8.42163	0.46836	-8.70581	-8.55372	1.01778
IPI00037283 (+4)	Isoform 5 of Dynamin-1-like protein	79111.2	2	7	7	8	10	4	2.52809e-05	8.8483e-05	8.8483e-05	0.000101123	0.000126404	5.05617e-05	1.15918	1.14901	1.14371	1.19674	1.07502	1.13947	2.18092e-05	7.70081e-05	7.73646e-05	8.44988e-05	0.000117583	4.4373e-05	-10.7332	-9.4716	-9.46698	-9.37877	-9.04837	-10.0229	0.468707	-9.89059	-9.48334	1.04294
IPI00013195	Mitochondrial 39S ribosomal protein L49	19198.3	4	4	4	6	6	3	0.000208352	0.000208352	0.000208352	0.000312528	0.000312528	0.000156264	1.15918	1.14901	1.14371	1.19674	1.07502	1.13947	0.00017974	0.000181332	0.000182171	0.000261148	0.000290717	0.000137137	-8.624	-8.61518	-8.61056	-8.25042	-8.14316	-8.89453	0.469677	-8.61658	-8.42937	1.02221
IPI00018120	Mitochondrial 28S ribosomal protein S29	45567.7	2	4	4	5	0.16	3	4.38907e-05	8.77815e-05	8.77815e-05	0.000109727	3.51126e-06	6.58361e-05	1.15918	1.14901	1.14371	1.19674	1.07502	1.13947	3.78635e-05	7.63975e-05	7.67512e-05	9.16878e-05	3.26622e-06	5.77777e-05	-10.1815	-9.47956	-9.47494	-9.29712	-12.6319	-9.75891	0.470847	-9.71201	-10.5626	0.919468
IPI00414836	Osteoclast-stimulating factor 1	23787.7	5	12	7	9	11	8	0.000210193	0.000504462	0.00029427	0.000378347	0.000462424	0.000336308	1.15918	1.14901	1.14371	1.19674	1.07502	1.13947	0.000181328	0.000439041	0.000257293	0.000316147	0.000430152	0.000295144	-8.6152	-7.73092	-8.26529	-8.0593	-7.75137	-8.12805	0.471039	-8.2038	-7.97957	1.0281
IPI00011274 (+2)	Isoform 1 of Heterogeneous nuclear ribonucleoprotein D-like	46438.6	15	12	9	13	6	11	0.000323007	0.000258406	0.000193804	0.00027994	0.000129203	0.000236872	1.15918	1.14901	1.14371	1.19674	1.07502	1.13947	0.000278651	0.000224894	0.000169452	0.000233917	0.000120186	0.000207879	-8.18555	-8.39988	-8.68294	-8.36054	-9.02647	-8.47856	0.471576	-8.42279	-8.62186	0.976912
IPI00141318	Isoform 1 of Cytoskeleton-associated protein 4	66022.2	59	29	45	28	45	31	0.000893639	0.000439246	0.000681589	0.0004241	0.000681589	0.000469539	1.15918	1.14901	1.14371	1.19674	1.07502	1.13947	0.000770921	0.000382282	0.000595943	0.000354378	0.000634022	0.000412067	-7.16792	-7.86935	-7.42536	-7.94515	-7.36343	-7.79432	0.471919	-7.48755	-7.70097	0.972287
IPI00419373	Isoform 1 of Heterogeneous nuclear ribonucleoprotein A3	39595.1	40	40	35	35	16	47	0.00101023	0.00101023	0.000883948	0.000883948	0.00040409	0.00118702	1.15918	1.14901	1.14371	1.19674	1.07502	1.13947	0.000871499	0.000879214	0.000772875	0.000738627	0.00037589	0.00104172	-7.0453	-7.03648	-7.16539	-7.21072	-7.88621	-6.86688	0.473586	-7.08239	-7.32127	0.967372
IPI00419574 (+1)	keratin 33A	45940.1	0.16	4	5	3	5	3	3.4828e-06	8.70699e-05	0.000108837	6.53024e-05	0.000108837	6.53024e-05	1.15918	1.14901	1.14371	1.19674	1.07502	1.13947	3.00453e-06	7.57782e-05	9.51613e-05	5.45667e-05	0.000101242	5.73094e-05	-12.7154	-9.4877	-9.25994	-9.81609	-9.198	-9.76705	0.474339	-10.4877	-9.59371	1.09318
IPI00032003	Emerin	28994.9	9	16	29	10	23	4	0.000310399	0.000551821	0.00100018	0.000344888	0.000793243	0.000137955	1.15918	1.14901	1.14371	1.19674	1.07502	1.13947	0.000267774	0.000480258	0.000874498	0.000288189	0.000737884	0.00012107	-8.22537	-7.64119	-7.04186	-8.1519	-7.21172	-9.01915	0.474847	-7.63614	-8.12759	0.939533
IPI00018768	Translin	26183.4	3	9	9	17	9	5	0.000114576	0.000343729	0.000343729	0.000649266	0.000343729	0.000190961	1.15918	1.14901	1.14371	1.19674	1.07502	1.13947	9.88424e-05	0.000299152	0.000300538	0.000542527	0.000319741	0.000167587	-9.22198	-8.11456	-8.10994	-7.51927	-8.048	-8.69401	0.475476	-8.48216	-8.08709	1.04885
IPI00294879 (+1)	Ran GTPase-activating protein 1	63543.3	19	20	15	29	23	14	0.000299009	0.000314746	0.00023606	0.000456382	0.000361958	0.000220322	1.15918	1.14901	1.14371	1.19674	1.07502	1.13947	0.000257948	0.000273928	0.000206397	0.000381353	0.000336698	0.000193355	-8.26275	-8.20265	-8.48571	-7.87179	-7.99633	-8.55098	0.476184	-8.31704	-8.1397	1.02179
IPI00001543	Mitochondrial import inner membrane translocase subunit Tim10	10332.9	0.16	3	2	2	0.16	0.16	1.54845e-05	0.000290335	0.000193557	0.000193557	1.54845e-05	1.54845e-05	1.15918	1.14901	1.14371	1.19674	1.07502	1.13947	1.33581e-05	0.000252682	0.000169235	0.000161736	1.44039e-05	1.35892e-05	-11.2234	-8.28338	-8.68422	-8.72955	-11.148	-11.2062	0.47693	-9.39699	-10.3613	0.906935
IPI00420108	Dihydrolipoyllysine-residue succinyltransferase component of 2- oxoglutarate dehydrogenase complex, mitochondrial precursor	48640.1	32	29	31	25	18	38	0.000657893	0.000596216	0.000637334	0.000513979	0.000370065	0.000781248	1.15918	1.14901	1.14371	1.19674	1.07502	1.13947	0.000567549	0.000518895	0.000557249	0.000429481	0.000344239	0.000685623	-7.47418	-7.56381	-7.4925	-7.75293	-7.97417	-7.28518	0.477022	-7.51016	-7.67076	0.979063
IPI00009253	Alpha-soluble NSF attachment protein	33234.1	1	0.16	5	5	2	1	3.00896e-05	4.81433e-06	0.000150448	0.000150448	6.01792e-05	3.00896e-05	1.15918	1.14901	1.14371	1.19674	1.07502	1.13947	2.59576e-05	4.18998e-06	0.000131543	0.000125714	5.59794e-05	2.64066e-05	-10.559	-12.3828	-8.93617	-8.9815	-9.79053	-10.5419	0.477824	-10.626	-9.77131	1.08747
IPI00166153	Protein KIAA0082	95324	0.16	2	3	5	1	2	1.67849e-06	2.09811e-05	3.14716e-05	5.24527e-05	1.04905e-05	2.09811e-05	1.15918	1.14901	1.14371	1.19674	1.07502	1.13947	1.44799e-06	1.82601e-05	2.7517e-05	4.38295e-05	9.75842e-06	1.8413e-05	-13.4453	-10.9108	-10.5007	-10.0352	-11.5374	-10.9025	0.479253	-11.6189	-10.825	1.07334
IPI00396485 (+1)	Elongation factor 1-alpha 1	50141.2	502	427	492	551	507	439	0.0100117	0.00851595	0.00981229	0.010989	0.0101114	0.00875528	1.15918	1.14901	1.14371	1.19674	1.07502	1.13947	0.00863688	0.00741155	0.00857932	0.00918238	0.00940579	0.00768363	-4.75171	-4.90472	-4.7584	-4.69047	-4.66643	-4.86866	0.479548	-4.80494	-4.74185	1.0133
IPI00000816	14-3-3 protein epsilon	29175	152	140	181	160	124	151	0.00520994	0.00479863	0.00620394	0.00548415	0.00425021	0.00517566	1.15918	1.14901	1.14371	1.19674	1.07502	1.13947	0.00449449	0.00417632	0.00542438	0.00458255	0.0039536	0.00454216	-5.4049	-5.47833	-5.21685	-5.3855	-5.53313	-5.39435	0.480683	-5.36669	-5.43766	0.986949
IPI00328715	Protein LYRIC	63838.4	5	5	8	2	7	5	7.83228e-05	7.83228e-05	0.000125316	3.13291e-05	0.000109652	7.83228e-05	1.15918	1.14901	1.14371	1.19674	1.07502	1.13947	6.75672e-05	6.81654e-05	0.00010957	2.61786e-05	0.000101999	6.8736e-05	-9.60239	-9.59357	-9.11895	-10.5506	-9.19054	-9.58524	0.480996	-9.4383	-9.77545	0.965511
IPI00007425 (+2)	desmocollin 1 isoform Dsc1b preproprotein	93836.4	54	57	31	44	19	50	0.00057547	0.00060744	0.000330362	0.000468901	0.00020248	0.000532842	1.15918	1.14901	1.14371	1.19674	1.07502	1.13947	0.000496444	0.000528664	0.00028885	0.000391814	0.000188349	0.000467622	-7.60804	-7.54516	-8.1496	-7.84472	-8.57721	-7.66785	0.481108	-7.7676	-8.02993	0.967331
IPI00013808	Alpha-actinin-4	104857	324	310	303	260	256	347	0.00308992	0.0029564	0.00288964	0.00247956	0.00244142	0.00330926	1.15918	1.14901	1.14371	1.19674	1.07502	1.13947	0.0026656	0.002573	0.00252654	0.00207192	0.00227103	0.00290421	-5.92733	-5.96268	-5.9809	-6.17928	-6.08752	-5.84159	0.481153	-5.95697	-6.03613	0.986886
IPI00017375	Protein transport protein Sec23A	86162.6	21	14	25	23	22	21	0.000243725	0.000162483	0.000290149	0.000266937	0.000255331	0.000243725	1.15918	1.14901	1.14371	1.19674	1.07502	1.13947	0.000210256	0.000141412	0.00025369	0.000223053	0.000237512	0.000213893	-8.46718	-8.86384	-8.2794	-8.4081	-8.34529	-8.45003	0.481338	-8.53681	-8.40114	1.01615
IPI00032827	Pre-mRNA branch site protein p14	14585.6	5	3	6	6	1	4	0.000342804	0.000205682	0.000411365	0.000411365	6.85608e-05	0.000274243	1.15918	1.14901	1.14371	1.19674	1.07502	1.13947	0.000295729	0.000179008	0.000359674	0.000343736	6.37761e-05	0.000240676	-8.12607	-8.62808	-7.93031	-7.97564	-9.66013	-8.33206	0.482392	-8.22815	-8.65594	0.950578
IPI00005613	Splicing factor U2AF 35 kDa subunit	27872.2	12	14	7	4	11	10	0.000430537	0.000502293	0.000251146	0.000143512	0.000394658	0.00035878	1.15918	1.14901	1.14371	1.19674	1.07502	1.13947	0.000371414	0.000437152	0.000219588	0.000119919	0.000367116	0.000314866	-7.89819	-7.73523	-8.42376	-9.0287	-7.90983	-8.06336	0.482448	-8.01906	-8.33396	0.962214
IPI00329672	Myosin-Ie	127045	3	6	24	10	15	12	2.36136e-05	4.72272e-05	0.000188909	7.87121e-05	0.000118068	9.44545e-05	1.15918	1.14901	1.14371	1.19674	1.07502	1.13947	2.03709e-05	4.11025e-05	0.000165171	6.57718e-05	0.000109828	8.28932e-05	-10.8014	-10.0994	-8.70853	-9.62932	-9.11659	-9.39796	0.483075	-9.86979	-9.38129	1.05207
IPI00019733	mRNA export factor	40968.5	9	12	12	16	1	11	0.000219681	0.000292908	0.000292908	0.000390544	2.4409e-05	0.000268499	1.15918	1.14901	1.14371	1.19674	1.07502	1.13947	0.000189514	0.000254922	0.000256102	0.000326339	2.27055e-05	0.000235635	-8.57105	-8.27455	-8.26993	-8.02758	-10.6929	-8.35323	0.483115	-8.37185	-9.02457	0.927673
IPI00465430 (+1)	70 kDa protein	69873.4	80	95	114	122	78	131	0.00114493	0.0013596	0.00163152	0.00174601	0.0011163	0.00187482	1.15918	1.14901	1.14371	1.19674	1.07502	1.13947	0.000987703	0.00118328	0.00142651	0.00145897	0.0010384	0.00164534	-6.92013	-6.73946	-6.55252	-6.53002	-6.87007	-6.40981	0.48386	-6.73737	-6.6033	1.0203
IPI00016786	Isoform 2 of Cell division control protein 42 homolog precursor	21258.8	9	13	12	10	15	14	0.000423354	0.000611511	0.000564472	0.000470393	0.00070559	0.000658551	1.15918	1.14901	1.14371	1.19674	1.07502	1.13947	0.000365218	0.000532207	0.000493543	0.000393061	0.000656348	0.000577944	-7.91502	-7.53848	-7.6139	-7.84155	-7.32882	-7.45603	0.487283	-7.68913	-7.54213	1.01949
IPI00009443 (+3)	Uncharacterized protein MRPL30	13954.5	1	4	4	2	4	0.16	7.16615e-05	0.000286646	0.000286646	0.000143323	0.000286646	1.14658e-05	1.15918	1.14901	1.14371	1.19674	1.07502	1.13947	6.18207e-05	0.000249472	0.000250627	0.000119761	0.000266641	1.00624e-05	-9.69127	-8.29616	-8.29154	-9.03002	-8.22961	-11.5067	0.489554	-8.75966	-9.58877	0.913533
IPI00027485	Eukaryotic translation initiation factor 4E	25097.6	10	6	10	10	8	11	0.000398444	0.000239067	0.000398444	0.000398444	0.000318756	0.000438289	1.15918	1.14901	1.14371	1.19674	1.07502	1.13947	0.000343729	0.000208063	0.000348378	0.00033294	0.00029651	0.000384642	-7.97566	-8.47767	-7.96222	-8.00755	-8.12343	-7.8632	0.491247	-8.13852	-7.99806	1.01756
IPI00019385	Translocon-associated protein delta subunit precursor	20213.1	10	9	9	12	7	6	0.000494729	0.000445256	0.000445256	0.000593674	0.00034631	0.000296837	1.15918	1.14901	1.14371	1.19674	1.07502	1.13947	0.000426791	0.000387512	0.000389307	0.000496074	0.000322142	0.000260504	-7.75922	-7.85576	-7.85114	-7.60878	-8.04052	-8.25289	0.49134	-7.82204	-7.9674	0.981756
IPI00071180 (+1)	Isoform 2 of Ubiquilin-1	59220.6	21	13	17	13	20	9	0.000354606	0.000219518	0.000287062	0.000219518	0.00033772	0.000151974	1.15918	1.14901	1.14371	1.19674	1.07502	1.13947	0.000305911	0.00019105	0.000250991	0.000183429	0.000314151	0.000133372	-8.09222	-8.56298	-8.29009	-8.60368	-8.06564	-8.92237	0.491473	-8.3151	-8.53056	0.974742
IPI00017469	Sepiapterin reductase	28049.5	6	6	7	8	1	7	0.000213908	0.000213908	0.000249559	0.00028521	3.56513e-05	0.000249559	1.15918	1.14901	1.14371	1.19674	1.07502	1.13947	0.000184533	0.000186167	0.0002182	0.000238322	3.31632e-05	0.000219013	-8.59768	-8.58887	-8.4301	-8.34189	-10.3141	-8.42638	0.491618	-8.53888	-9.02745	0.94588
IPI00783982	Coatomer subunit gamma	97719.4	28	25	28	29	26	18	0.000286535	0.000255835	0.000286535	0.000296768	0.000266068	0.000184201	1.15918	1.14901	1.14371	1.19674	1.07502	1.13947	0.000247187	0.000222656	0.00025053	0.000247979	0.0002475	0.000161655	-8.30537	-8.40988	-8.29193	-8.30216	-8.3041	-8.73005	0.497234	-8.33573	-8.44544	0.987009
IPI00171844	COP9 signalosome complex subunit 4	46270.2	11	16	10	11	6	14	0.000237734	0.000345795	0.000216122	0.000237734	0.000129673	0.000302571	1.15918	1.14901	1.14371	1.19674	1.07502	1.13947	0.000205088	0.00030095	0.000188965	0.000198651	0.000120623	0.000265536	-8.49207	-8.10857	-8.57395	-8.52396	-9.02284	-8.23376	0.498106	-8.39153	-8.59352	0.976495
IPI00009480 (+1)	COP9 signalosome complex subunit 8	23226.1	4	5	3	3	1	6	0.00017222	0.000215275	0.000129165	0.000129165	4.3055e-05	0.00025833	1.15918	1.14901	1.14371	1.19674	1.07502	1.13947	0.00014857	0.000187357	0.000112935	0.00010793	4.00503e-05	0.00022671	-8.81445	-8.58249	-9.0887	-9.13402	-10.1254	-8.39184	0.498831	-8.82855	-9.21708	0.957847
IPI00006907	Uncharacterized protein C12orf5	30063.1	3	3	5	5	1	3	9.97901e-05	9.97901e-05	0.000166317	0.000166317	3.32634e-05	9.97901e-05	1.15918	1.14901	1.14371	1.19674	1.07502	1.13947	8.60866e-05	8.68488e-05	0.000145418	0.000138974	3.0942e-05	8.75758e-05	-9.36016	-9.35134	-8.8359	-8.88122	-10.3834	-9.34301	0.499756	-9.18247	-9.53587	0.962939
IPI00328415 (+1)	Isoform 1 of NADH-cytochrome b5 reductase 3	34236.3	12	7	13	8	6	12	0.000350505	0.000204461	0.000379714	0.00023367	0.000175253	0.000350505	1.15918	1.14901	1.14371	1.19674	1.07502	1.13947	0.000302373	0.000177946	0.000332001	0.000195255	0.000163022	0.000307603	-8.10385	-8.63403	-8.01037	-8.54121	-8.72163	-8.0867	0.500474	-8.24942	-8.44984	0.976281
IPI00000279 (+1)	erythropoietin 4 immediate early response	48603.7	7	4	1	6	0.16	2	0.000144022	8.22983e-05	2.05746e-05	0.000123447	3.29193e-06	4.11491e-05	1.15918	1.14901	1.14371	1.19674	1.07502	1.13947	0.000124244	7.16254e-05	1.79893e-05	0.000103153	3.06219e-06	3.61125e-05	-8.99326	-9.54406	-10.9257	-9.1793	-12.6964	-10.2289	0.500561	-9.82102	-10.7015	0.917722
IPI00009747	Lanosterol synthase	83310	0.16	9	14	12	8	5	1.92054e-06	0.00010803	0.000168047	0.00014404	9.60269e-05	6.00168e-05	1.15918	1.14901	1.14371	1.19674	1.07502	1.13947	1.6568e-06	9.40203e-05	0.000146931	0.00012036	8.93254e-05	5.26707e-05	-13.3106	-9.272	-8.82555	-9.02502	-9.32323	-9.85145	0.500801	-10.4694	-9.3999	1.11378
IPI00023779 (+2)	Isoform 2 of Nitrilase homolog 1	35896.6	3	1	6	7	3	3	8.35734e-05	2.78578e-05	0.000167147	0.000195005	8.35734e-05	8.35734e-05	1.15918	1.14901	1.14371	1.19674	1.07502	1.13947	7.20968e-05	2.4245e-05	0.000146144	0.000162946	7.7741e-05	7.3344e-05	-9.5375	-10.6273	-8.83092	-8.72209	-9.46213	-9.52035	0.500827	-9.66524	-9.23486	1.0466
IPI00162330 (+1)	39S ribosomal protein L37, mitochondrial precursor	24915	3	3	3	4	0.16	4	0.000120409	0.000120409	0.000120409	0.000160546	6.42183e-06	0.000160546	1.15918	1.14901	1.14371	1.19674	1.07502	1.13947	0.000103874	0.000104794	0.000105279	0.000134152	5.97367e-06	0.000140895	-9.17233	-9.16351	-9.15889	-8.91654	-12.0281	-8.8675	0.500991	-9.16491	-9.93739	0.922265
IPI00034049 (+1)	Isoform 1 of Regulator of nonsense transcripts 1	124347	47	50	59	37	62	36	0.000377975	0.000402101	0.000474479	0.000297555	0.000498605	0.000289513	1.15918	1.14901	1.14371	1.19674	1.07502	1.13947	0.00032607	0.000349954	0.000414858	0.000248637	0.000463808	0.000254076	-8.0284	-7.95771	-7.78757	-8.29952	-7.67604	-8.27788	0.501029	-7.92456	-8.08448	0.980219
IPI00009904	Protein disulfide-isomerase A4 precursor	72934	122	99	92	107	103	119	0.00167275	0.00135739	0.00126141	0.00146708	0.00141224	0.00163161	1.15918	1.14901	1.14371	1.19674	1.07502	1.13947	0.00144304	0.00118136	0.00110291	0.00122589	0.00131368	0.0014319	-6.541	-6.74109	-6.8098	-6.70409	-6.63492	-6.54875	0.501893	-6.6973	-6.62925	1.01026
IPI00021924	Histone H1x	22487.9	4	10	10	10	12	7	0.000177873	0.000444684	0.000444684	0.000444684	0.00053362	0.000311279	1.15918	1.14901	1.14371	1.19674	1.07502	1.13947	0.000153447	0.000387014	0.000388807	0.000371578	0.00049638	0.000273178	-8.78215	-7.85705	-7.85243	-7.89775	-7.60817	-8.20539	0.503208	-8.16388	-7.90377	1.03291
IPI00604590 (+1)	Nucleoside diphosphate kinase	32642.2	61	50	48	74	46	55	0.00186875	0.00153176	0.00147049	0.002267	0.00140922	0.00168494	1.15918	1.14901	1.14371	1.19674	1.07502	1.13947	0.00161212	0.00133311	0.00128571	0.00189431	0.00131087	0.0014787	-6.4302	-6.62024	-6.65644	-6.2689	-6.63706	-6.51659	0.503593	-6.56896	-6.47419	1.01464
IPI00005737 (+1)	Isoform 1 of Surfeit locus protein 4	30395.4	14	8	19	20	23	10	0.000460596	0.000263198	0.000625095	0.000657994	0.000756693	0.000328997	1.15918	1.14901	1.14371	1.19674	1.07502	1.13947	0.000397345	0.000229065	0.000546548	0.00054982	0.000703885	0.000288728	-7.8307	-8.38151	-7.51189	-7.50592	-7.2589	-8.15003	0.503662	-7.90803	-7.63828	1.03532
IPI00783097	Glycyl-tRNA synthetase	77532	62	79	48	54	48	62	0.00079967	0.00101893	0.000619099	0.000696487	0.000619099	0.00079967	1.15918	1.14901	1.14371	1.19674	1.07502	1.13947	0.000689857	0.000886793	0.000541306	0.000581984	0.000575894	0.00070179	-7.27903	-7.0279	-7.52153	-7.44907	-7.45959	-7.26188	0.506118	-7.27615	-7.39018	0.984571
IPI00006615 (+1)	Isoform 1 of Caseinolytic peptidase B protein homolog	78731.2	3	0.16	4	2	3	3	3.81043e-05	2.03223e-06	5.08058e-05	2.54029e-05	3.81043e-05	3.81043e-05	1.15918	1.14901	1.14371	1.19674	1.07502	1.13947	3.28717e-05	1.76868e-06	4.44217e-05	2.12267e-05	3.54451e-05	3.34403e-05	-10.3229	-13.2453	-10.0218	-10.7603	-10.2475	-10.3057	0.506316	-11.1967	-10.4378	1.0727
IPI00550021	60S ribosomal protein L3	46109.5	101	85	105	70	118	64	0.00219044	0.00184344	0.00227719	0.00151813	0.00255913	0.001388	1.15918	1.14901	1.14371	1.19674	1.07502	1.13947	0.00188964	0.00160437	0.00199105	0.00126855	0.00238053	0.00121811	-6.27137	-6.43502	-6.2191	-6.66988	-6.04043	-6.71046	0.506338	-6.3085	-6.47359	0.974497
IPI00009634	Sulfide:quinone oxidoreductase, mitochondrial precursor	49962	23	22	9	27	14	25	0.00046035	0.000440335	0.000180137	0.000540411	0.000280213	0.00050038	1.15918	1.14901	1.14371	1.19674	1.07502	1.13947	0.000397133	0.00038323	0.000157502	0.000451567	0.000260657	0.000439134	-7.83124	-7.86688	-8.75607	-7.70279	-8.2523	-7.73071	0.5064	-8.1514	-7.89527	1.03244
IPI00217966	Isoform 1 of L-lactate dehydrogenase A chain	36689.2	195	163	171	182	156	164	0.00531492	0.00444272	0.00466077	0.00496059	0.00425193	0.00446998	1.15918	1.14901	1.14371	1.19674	1.07502	1.13947	0.00458505	0.00386657	0.00407512	0.00414507	0.0039552	0.00392285	-5.38495	-5.55539	-5.50286	-5.48584	-5.53272	-5.54094	0.506819	-5.48107	-5.51983	0.992977
IPI00007347 (+1)	Conserved oligomeric Golgi complex component 5	92721.4	2	0.16	3	4	1	2	2.157e-05	1.7256e-06	3.2355e-05	4.314e-05	1.0785e-05	2.157e-05	1.15918	1.14901	1.14371	1.19674	1.07502	1.13947	1.86079e-05	1.50181e-06	2.82894e-05	3.60478e-05	1.00323e-05	1.89298e-05	-10.8919	-13.4088	-10.473	-10.2307	-11.5097	-10.8748	0.506927	-11.5913	-10.8717	1.06619
IPI00305383	Ubiquinol-cytochrome-c reductase complex core protein 2, mitochondrial precursor	48443.4	14	19	2	19	8	17	0.000288997	0.00039221	4.12853e-05	0.00039221	0.000165141	0.000350925	1.15918	1.14901	1.14371	1.19674	1.07502	1.13947	0.000249311	0.000341346	3.60976e-05	0.000327731	0.000153616	0.000307972	-8.29681	-7.98261	-10.2293	-8.02332	-8.78105	-8.0855	0.508012	-8.83624	-8.29662	1.06504
IPI00019755	Glutathione transferase omega-1	27567.2	31	21	21	20	19	25	0.00112452	0.000761775	0.000761775	0.0007255	0.000689225	0.000906875	1.15918	1.14901	1.14371	1.19674	1.07502	1.13947	0.000970101	0.000662984	0.000666053	0.000606228	0.000641125	0.000795873	-6.93811	-7.31876	-7.31414	-7.40825	-7.35229	-7.13607	0.511968	-7.19034	-7.29887	0.98513
IPI00012462	Eukaryotic translation initiation factor 2A	67852.5	12	6	2	8	6	9	0.000176854	8.84271e-05	2.94757e-05	0.000117903	8.84271e-05	0.000132641	1.15918	1.14901	1.14371	1.19674	1.07502	1.13947	0.000152568	7.69594e-05	2.57719e-05	9.85196e-05	8.2256e-05	0.000116405	-8.7879	-9.47223	-10.5662	-9.22526	-9.40567	-9.05843	0.512189	-9.60879	-9.22979	1.04106
IPI00006052	Prefoldin subunit 2	16647.8	17	13	13	17	8	13	0.00102116	0.000780884	0.000780884	0.00102116	0.000480544	0.000780884	1.15918	1.14901	1.14371	1.19674	1.07502	1.13947	0.000880928	0.000679614	0.000682761	0.000853278	0.000447008	0.000685303	-7.03454	-7.29398	-7.28937	-7.06643	-7.71293	-7.28565	0.513808	-7.20596	-7.355	0.979736
IPI00029266	Small nuclear ribonucleoprotein E	10803.9	5	8	8	9	9	6	0.000462796	0.000740473	0.000740473	0.000833033	0.000833033	0.000555355	1.15918	1.14901	1.14371	1.19674	1.07502	1.13947	0.000399243	0.000644445	0.000647429	0.000696082	0.000774897	0.000487379	-7.82594	-7.34712	-7.3425	-7.27004	-7.16278	-7.62647	0.514633	-7.50519	-7.3531	1.02068
IPI00058192 (+1)	Isoform 1 of GDP-fucose protein O-fucosyltransferase 1 precursor	43956.2	4	2	1	3	0.16	2	9.09997e-05	4.54998e-05	2.27499e-05	6.82498e-05	3.63999e-06	4.54998e-05	1.15918	1.14901	1.14371	1.19674	1.07502	1.13947	7.85033e-05	3.95992e-05	1.98913e-05	5.70295e-05	3.38596e-06	3.99306e-05	-9.45237	-10.1367	-10.8252	-9.77194	-12.5959	-10.1284	0.514836	-10.1381	-10.8321	0.935935
IPI00789324	JUP protein	81727.9	353	339	268	355	283	391	0.00431921	0.00414791	0.00327917	0.00434368	0.00346271	0.00478417	1.15918	1.14901	1.14371	1.19674	1.07502	1.13947	0.00372608	0.00360999	0.00286713	0.00362958	0.00322105	0.00419858	-5.5924	-5.62405	-5.85444	-5.61864	-5.73805	-5.47301	0.514871	-5.6903	-5.6099	1.01433
IPI00306960	Asparaginyl-tRNA synthetase, cytoplasmic	62944.3	45	37	38	52	37	39	0.000714918	0.000587821	0.000603708	0.000826127	0.000587821	0.000619595	1.15918	1.14901	1.14371	1.19674	1.07502	1.13947	0.000616743	0.000511589	0.000527849	0.000690312	0.000546798	0.000543757	-7.39106	-7.57799	-7.5467	-7.27837	-7.51143	-7.51701	0.514881	-7.50525	-7.4356	1.00937
IPI00002821 (+1)	60S ribosomal protein L14	23290.1	26	30	33	32	26	24	0.00111635	0.0012881	0.00141691	0.00137397	0.00111635	0.00103048	1.15918	1.14901	1.14371	1.19674	1.07502	1.13947	0.000963053	0.00112105	0.00123887	0.00114809	0.00103845	0.000904349	-6.9454	-6.79349	-6.69356	-6.76965	-6.87003	-7.00829	0.5151	-6.81082	-6.88266	0.989562
IPI00011416	Delta(3,5)-Delta(2,4)-dienoyl-CoA isomerase, mitochondrial precursor	35816.2	7	5	9	11	5	10	0.000195442	0.000139602	0.000251283	0.000307124	0.000139602	0.000279203	1.15918	1.14901	1.14371	1.19674	1.07502	1.13947	0.000168604	0.000121497	0.000219708	0.000256632	0.000129859	0.000245029	-8.68796	-9.01562	-8.42321	-8.26787	-8.94906	-8.31414	0.515445	-8.70893	-8.51035	1.02333
IPI00290305	TP53-regulating kinase	28161.2	0.16	4	0.16	5	0.16	3	5.68158e-06	0.000142039	5.68158e-06	0.000177549	5.68158e-06	0.00010653	1.15918	1.14901	1.14371	1.19674	1.07502	1.13947	4.90136e-06	0.000123619	4.96765e-06	0.00014836	5.28507e-06	9.34903e-05	-12.226	-8.99831	-12.2126	-8.81587	-12.1506	-9.27765	0.51639	-11.1456	-10.0814	1.10556
IPI00008418 (+1)	Diablo homolog, mitochondrial precursor	35845.4	8	5	6	4	7	5	0.000223181	0.000139488	0.000167385	0.00011159	0.000195283	0.000139488	1.15918	1.14901	1.14371	1.19674	1.07502	1.13947	0.000192533	0.000121398	0.000146353	9.32449e-05	0.000181655	0.000122415	-8.55524	-9.01643	-8.82949	-9.28028	-8.6134	-9.0081	0.51753	-8.80039	-8.96726	0.981391
IPI00170972	Uncharacterized protein C9orf64	39029.7	2	4	5	5	3	5	5.1243e-05	0.000102486	0.000128108	0.000128108	7.68645e-05	0.000128108	1.15918	1.14901	1.14371	1.19674	1.07502	1.13947	4.42062e-05	8.91951e-05	0.00011201	0.000107047	7.15003e-05	0.000112427	-10.0266	-9.32468	-9.09692	-9.14225	-9.54581	-9.09321	0.518476	-9.48275	-9.26042	1.02401
IPI00017292	Isoform 1 of Catenin beta-1	85497	22	14	28	22	46	18	0.000257319	0.000163748	0.000327497	0.000257319	0.000538031	0.000210534	1.15918	1.14901	1.14371	1.19674	1.07502	1.13947	0.000221983	0.000142513	0.000286345	0.000215016	0.000500482	0.000184764	-8.41291	-8.85608	-8.15831	-8.4448	-7.59994	-8.59643	0.518984	-8.47577	-8.21372	1.0319
IPI00006702 (+2)	Isoform 1 of Proline-, glutamic acid- and leucine-rich protein 1	119701	3	2	1	2	2	3	2.50625e-05	1.67084e-05	8.35418e-06	1.67084e-05	1.67084e-05	2.50625e-05	1.15918	1.14901	1.14371	1.19674	1.07502	1.13947	2.16209e-05	1.45415e-05	7.30443e-06	1.39615e-05	1.55423e-05	2.19949e-05	-10.7419	-11.1385	-11.827	-11.1792	-11.0719	-10.7247	0.519174	-11.2358	-10.992	1.02218
IPI00298547	Protein DJ-1	19891.2	35	52	32	35	29	39	0.00175957	0.00261422	0.00160875	0.00175957	0.00145793	0.00196067	1.15918	1.14901	1.14371	1.19674	1.07502	1.13947	0.00151794	0.00227519	0.0014066	0.0014703	0.00135619	0.00172068	-6.4904	-6.08569	-6.56658	-6.52229	-6.60308	-6.36504	0.52058	-6.38089	-6.4968	0.982159
IPI00104050	Thyroid hormone receptor-associated protein 3	108669	4	4	10	2	13	1	3.68091e-05	3.68091e-05	9.20226e-05	1.84045e-05	0.000119629	9.20226e-06	1.15918	1.14901	1.14371	1.19674	1.07502	1.13947	3.17543e-05	3.20355e-05	8.04595e-05	1.53788e-05	0.000111281	8.0759e-06	-10.3575	-10.3487	-9.42776	-11.0825	-9.10345	-11.7266	0.522681	-10.0446	-10.6375	0.944264
IPI00024705	PDZ domain-containing protein GIPC1	36050.6	7	11	11	11	7	7	0.000194172	0.000305127	0.000305127	0.000305127	0.000194172	0.000194172	1.15918	1.14901	1.14371	1.19674	1.07502	1.13947	0.000167507	0.000265556	0.000266786	0.000254964	0.000180621	0.000170405	-8.69448	-8.23368	-8.22906	-8.27439	-8.61911	-8.67733	0.526761	-8.38574	-8.52361	0.983825
IPI00657706	Leukocyte receptor cluster member 4	52767.7	8	9	29	15	15	22	0.000151608	0.000170559	0.000549579	0.000284265	0.000284265	0.000416922	1.15918	1.14901	1.14371	1.19674	1.07502	1.13947	0.000130789	0.00014844	0.000480521	0.000237532	0.000264427	0.00036589	-8.94193	-8.81533	-7.64064	-8.34521	-8.23795	-7.91318	0.526901	-8.46597	-8.16544	1.0368
IPI00397801	Ifapsoriasin	248052	82	78	56	47	42	97	0.000330575	0.00031445	0.000225759	0.000189476	0.000169319	0.000391047	1.15918	1.14901	1.14371	1.19674	1.07502	1.13947	0.00028518	0.00027367	0.000197391	0.000158326	0.000157503	0.000343182	-8.16239	-8.20359	-8.53032	-8.75085	-8.75607	-7.97725	0.527754	-8.29877	-8.49472	0.976932
IPI00796364	51 kDa protein	50668.1	4	17	32	22	18	19	7.89451e-05	0.000335517	0.000631561	0.000434198	0.000355253	0.000374989	1.15918	1.14901	1.14371	1.19674	1.07502	1.13947	6.81041e-05	0.000292005	0.000552202	0.000362816	0.000330461	0.000329091	-9.59447	-8.13874	-7.5016	-7.92161	-8.01502	-8.01918	0.529604	-8.4116	-7.98527	1.05339
IPI00021187	Isoform 1 of RuvB-like 1	50229.4	50	49	40	45	48	53	0.000995433	0.000975524	0.000796346	0.00089589	0.000955616	0.00105516	1.15918	1.14901	1.14371	1.19674	1.07502	1.13947	0.000858737	0.000849013	0.000696281	0.000748605	0.000888925	0.000926007	-7.06005	-7.07144	-7.26976	-7.1973	-7.0255	-6.98463	0.530658	-7.13375	-7.06914	1.00914
IPI00027981	Rab-related GTP-binding protein	23980.6	6	4	2	9	2	8	0.000250202	0.000166801	8.34007e-05	0.000375303	8.34007e-05	0.000333603	1.15918	1.14901	1.14371	1.19674	1.07502	1.13947	0.000215844	0.00014517	7.2921e-05	0.000313604	7.75804e-05	0.00029277	-8.44096	-8.83761	-9.52613	-8.06738	-9.4642	-8.13612	0.531626	-8.9349	-8.5559	1.0443
IPI00221222	Activated RNA polymerase II transcriptional coactivator p15	14395.9	7	10	11	10	16	8	0.00048625	0.000694642	0.000764106	0.000694642	0.00111143	0.000555714	1.15918	1.14901	1.14371	1.19674	1.07502	1.13947	0.000419476	0.000604557	0.000668092	0.000580443	0.00103386	0.000487694	-7.7765	-7.41101	-7.31108	-7.45172	-6.87445	-7.62582	0.533219	-7.49953	-7.31733	1.0249
IPI00000861	Isoform 1 of LIM and SH3 domain protein 1	29716.8	36	47	67	56	78	43	0.00121144	0.0015816	0.00225462	0.00188446	0.00262478	0.00144699	1.15918	1.14901	1.14371	1.19674	1.07502	1.13947	0.00104508	0.00137649	0.00197131	0.00157465	0.0024416	0.00126988	-6.86366	-6.58822	-6.22906	-6.45372	-6.0151	-6.66883	0.533364	-6.56031	-6.37922	1.02839
IPI00009236	Isoform Alpha of Caveolin-1	20472.2	17	28	45	32	27	46	0.000830394	0.00136771	0.0021981	0.0015631	0.00131886	0.00224695	1.15918	1.14901	1.14371	1.19674	1.07502	1.13947	0.000716362	0.00119034	0.0019219	0.00130612	0.00122682	0.00197192	-7.24132	-6.73352	-6.25444	-6.64069	-6.70333	-6.22875	0.533398	-6.7431	-6.52426	1.03354
IPI00032150	Isoform 1 of Phosphatidate cytidylyltransferase 2	51419.7	9	4	18	5	7	7	0.00017503	7.77912e-05	0.00035006	9.7239e-05	0.000136135	0.000136135	1.15918	1.14901	1.14371	1.19674	1.07502	1.13947	0.000150994	6.77028e-05	0.000306073	8.12529e-05	0.000126634	0.000119472	-8.79827	-9.60038	-8.09169	-9.41794	-8.97421	-9.03243	0.533441	-8.83011	-9.14153	0.965934
IPI00658109	Creatine kinase, ubiquitous mitochondrial precursor	47038	29	19	21	47	14	35	0.000616523	0.000403929	0.000446448	0.000999192	0.000297632	0.000744079	1.15918	1.14901	1.14371	1.19674	1.07502	1.13947	0.00053186	0.000351545	0.000390349	0.000834925	0.000276861	0.000653004	-7.53913	-7.95317	-7.84847	-7.08817	-8.192	-7.33393	0.534602	-7.78026	-7.53803	1.03213
IPI00026302	60S ribosomal protein L31	14463.2	8	13	9	6	13	6	0.000553128	0.000898833	0.000622269	0.000414846	0.000898833	0.000414846	1.15918	1.14901	1.14371	1.19674	1.07502	1.13947	0.000477171	0.000782267	0.000544077	0.000346645	0.000836105	0.000364069	-7.64764	-7.15331	-7.51642	-7.96721	-7.08676	-7.91817	0.534655	-7.43912	-7.65738	0.971498
IPI00299608 (+1)	Isoform 1 of 26S proteasome non-ATPase regulatory subunit 1	105839	60	53	68	52	60	54	0.000566898	0.00050076	0.000642484	0.000491311	0.000566898	0.000510208	1.15918	1.14901	1.14371	1.19674	1.07502	1.13947	0.00048905	0.000435818	0.000561752	0.00041054	0.000527335	0.000447758	-7.62305	-7.73829	-7.48445	-7.79804	-7.54767	-7.71126	0.534812	-7.61526	-7.68566	0.990841
IPI00152303	Phosphatidylinositol-5-phosphate 4-kinase type-2 gamma	47287	2	5	1	3	1	1	4.22949e-05	0.000105737	2.11475e-05	6.34424e-05	2.11475e-05	2.11475e-05	1.15918	1.14901	1.14371	1.19674	1.07502	1.13947	3.64868e-05	9.20247e-05	1.84902e-05	5.30125e-05	1.96716e-05	1.8559e-05	-10.2186	-9.29345	-10.8983	-9.84498	-10.8363	-10.8946	0.537244	-10.1368	-10.5253	0.963086
IPI00016669	GTP-binding protein Rheb precursor	20497.9	3	6	6	5	4	3	0.000146356	0.000292713	0.000292713	0.000243927	0.000195142	0.000146356	1.15918	1.14901	1.14371	1.19674	1.07502	1.13947	0.000126258	0.000254752	0.000255932	0.000203826	0.000181523	0.000128442	-8.97718	-8.27522	-8.2706	-8.49825	-8.61413	-8.96003	0.538623	-8.50767	-8.6908	0.978928
IPI00098827	Placental protein 25	16297.2	2	2	4	5	2	3	0.00012272	0.00012272	0.000245441	0.000306801	0.00012272	0.000184081	1.15918	1.14901	1.14371	1.19674	1.07502	1.13947	0.000105868	0.000106805	0.0002146	0.000256363	0.000114156	0.000161549	-9.15332	-9.1445	-8.44674	-8.26892	-9.07794	-8.7307	0.538818	-8.91485	-8.69252	1.02558
IPI00000728 (+2)	Isoform 1 of Ubiquitin carboxyl-terminal hydrolase 15	112423	6	3	13	3	10	2	5.33697e-05	2.66848e-05	0.000115634	2.66848e-05	8.89495e-05	1.77899e-05	1.15918	1.14901	1.14371	1.19674	1.07502	1.13947	4.60408e-05	2.32242e-05	0.000101104	2.22978e-05	8.27418e-05	1.56124e-05	-9.98598	-10.6703	-9.19936	-10.711	-9.39979	-11.0674	0.541632	-9.95189	-10.3928	0.95758
IPI00306159	Trans-2-enoyl-CoA reductase, mitochondrial precursor	40428	2	3	7	4	0.16	6	4.94707e-05	7.4206e-05	0.000173147	9.89413e-05	3.95765e-06	0.000148412	1.15918	1.14901	1.14371	1.19674	1.07502	1.13947	4.26772e-05	6.45825e-05	0.00015139	8.26754e-05	3.68146e-06	0.000130246	-10.0618	-9.64757	-8.79565	-9.40059	-12.5122	-8.94608	0.542809	-9.50169	-10.2863	0.923723
IPI00297261	Tyrosine-protein phosphatase non-receptor type 1	49967.7	6	4	4	9	1	3	0.000120078	8.00517e-05	8.00517e-05	0.000180116	2.00129e-05	6.00388e-05	1.15918	1.14901	1.14371	1.19674	1.07502	1.13947	0.000103588	6.96702e-05	6.99928e-05	0.000150505	1.86163e-05	5.269e-05	-9.17509	-9.57174	-9.56712	-8.80151	-10.8915	-9.85108	0.542973	-9.43798	-9.84802	0.958363
IPI00003515	Thyroid receptor-interacting protein 11	227644	1	0.16	3	4	20	0.16	4.39283e-06	7.02853e-07	1.31785e-05	1.75713e-05	8.78567e-05	7.02853e-07	1.15918	1.14901	1.14371	1.19674	1.07502	1.13947	3.7896e-06	6.11703e-07	1.15225e-05	1.46826e-05	8.17253e-05	6.16824e-07	-12.4833	-14.307	-11.3712	-11.1288	-9.41215	-14.2987	0.543011	-12.7205	-11.6132	1.09535
IPI00150963	RNA pseudouridylate synthase domain-containing protein 2	61310.9	1	4	7	8	3	4	1.63103e-05	6.52413e-05	0.000114172	0.000130483	4.89309e-05	6.52413e-05	1.15918	1.14901	1.14371	1.19674	1.07502	1.13947	1.40705e-05	5.67804e-05	9.98258e-05	0.000109031	4.55161e-05	5.72557e-05	-11.1714	-9.77632	-9.21208	-9.12388	-9.99744	-9.76798	0.543317	-10.0533	-9.62977	1.04398
IPI00004845	Protein NipSnap3A	28466.9	5	1	4	2	1	3	0.000175643	3.51285e-05	0.000140514	7.0257e-05	3.51285e-05	0.000105386	1.15918	1.14901	1.14371	1.19674	1.07502	1.13947	0.000151523	3.05729e-05	0.000122858	5.87068e-05	3.2677e-05	9.24863e-05	-8.79477	-10.3954	-9.00448	-9.74296	-10.3288	-9.28845	0.543318	-9.39822	-9.78675	0.9603
IPI00027448	ATP synthase subunit g, mitochondrial	11428.5	10	5	3	7	9	5	0.000875005	0.000437503	0.000262502	0.000612504	0.000787505	0.000437503	1.15918	1.14901	1.14371	1.19674	1.07502	1.13947	0.000754847	0.000380765	0.000229517	0.000511808	0.000732547	0.000383952	-7.189	-7.87333	-8.37953	-7.57756	-7.21898	-7.86499	0.543587	-7.81395	-7.55385	1.03443
IPI00411680 (+1)	Isoform 1 of Protein-L-isoaspartate(D-aspartate) O-methyltransferase	24650.9	12	14	14	21	5	10	0.000486798	0.000567931	0.000567931	0.000851896	0.000202832	0.000405665	1.15918	1.14901	1.14371	1.19674	1.07502	1.13947	0.000419949	0.000494278	0.000496567	0.000711844	0.000188677	0.000356011	-7.77538	-7.61241	-7.60779	-7.24765	-8.57547	-7.94055	0.544775	-7.66519	-7.92122	0.967678
IPI00291646	methylenetetrahydrofolate dehydrogenase (NADP+ dependent) 1-like	105792	0.16	4	2	0.16	3	0.16	1.5124e-06	3.78101e-05	1.8905e-05	1.5124e-06	2.83576e-05	1.5124e-06	1.15918	1.14901	1.14371	1.19674	1.07502	1.13947	1.30472e-06	3.29067e-05	1.65295e-05	1.26376e-06	2.63785e-05	1.32728e-06	-13.5495	-10.3218	-11.0104	-13.5814	-10.543	-13.5324	0.546149	-11.6272	-12.5523	0.926307
IPI00215780	40S ribosomal protein S19	16060.5	41	38	44	39	48	21	0.00255285	0.00236605	0.00273964	0.00242832	0.0029887	0.00130756	1.15918	1.14901	1.14371	1.19674	1.07502	1.13947	0.00220228	0.00205921	0.00239539	0.0020291	0.00278012	0.00114751	-6.11826	-6.18543	-6.03421	-6.20016	-5.88526	-6.77016	0.547038	-6.11263	-6.28519	0.972545
IPI00026689	Putative uncharacterized protein DKFZp686L20222	34780.1	19	32	33	28	16	27	0.000546289	0.000920066	0.000948818	0.000805058	0.000460033	0.000776306	1.15918	1.14901	1.14371	1.19674	1.07502	1.13947	0.000471271	0.000800747	0.000829594	0.000672707	0.000427928	0.000681286	-7.66008	-7.12997	-7.09457	-7.3042	-7.75655	-7.29153	0.548878	-7.29487	-7.45076	0.979077
IPI00020672	Isoform 1 of Dipeptidyl-peptidase 3	82591.6	18	34	43	34	36	35	0.00021794	0.000411664	0.000520634	0.000411664	0.00043588	0.000423772	1.15918	1.14901	1.14371	1.19674	1.07502	1.13947	0.000188012	0.000358277	0.000455213	0.000343987	0.000405461	0.000371902	-8.57901	-7.9342	-7.69474	-7.97491	-7.81049	-7.89688	0.549313	-8.06932	-7.89409	1.0222
IPI00018235	Peflin	30381.3	0.16	4	3	3	6	1	5.2664e-06	0.00013166	9.8745e-05	9.8745e-05	0.00019749	3.2915e-05	1.15918	1.14901	1.14371	1.19674	1.07502	1.13947	4.5432e-06	0.000114586	8.63371e-05	8.25113e-05	0.000183707	2.88862e-05	-12.3019	-9.07419	-9.35725	-9.40258	-8.60217	-10.4521	0.549603	-10.2444	-9.48563	1.08
IPI00219678	Eukaryotic translation initiation factor 2 subunit 1	36112.7	53	61	70	61	45	63	0.00146763	0.00168916	0.00193838	0.00168916	0.0012461	0.00174454	1.15918	1.14901	1.14371	1.19674	1.07502	1.13947	0.00126609	0.0014701	0.00169481	0.00141146	0.00115914	0.00153101	-6.67182	-6.52243	-6.38019	-6.56313	-6.76008	-6.48183	0.550146	-6.52481	-6.60168	0.988356
IPI00016832 (+1)	Isoform Short of Proteasome subunit alpha type-1	29556	49	40	32	52	34	46	0.00165787	0.00135336	0.00108269	0.00175937	0.00115036	0.00155637	1.15918	1.14901	1.14371	1.19674	1.07502	1.13947	0.00143021	0.00117785	0.000946644	0.00147013	0.00107008	0.00136587	-6.54994	-6.74406	-6.96259	-6.5224	-6.84002	-6.59597	0.55143	-6.7522	-6.6528	1.01494
IPI00013897	ADAM 10 precursor	84143	10	7	5	11	12	5	0.000118845	8.31917e-05	5.94226e-05	0.00013073	0.000142614	5.94226e-05	1.15918	1.14901	1.14371	1.19674	1.07502	1.13947	0.000102525	7.24029e-05	5.19559e-05	0.000109238	0.000132662	5.21493e-05	-9.1854	-9.53326	-9.86512	-9.12198	-8.92771	-9.8614	0.551782	-9.52793	-9.3037	1.0241
IPI00031820	Phenylalanyl-tRNA synthetase alpha chain	57564.5	6	14	16	17	11	13	0.000104231	0.000243205	0.000277949	0.000295321	0.00019109	0.000225834	1.15918	1.14901	1.14371	1.19674	1.07502	1.13947	8.99176e-05	0.000211665	0.000243023	0.00024677	0.000177754	0.000198191	-9.31662	-8.4605	-8.32235	-8.30705	-8.63511	-8.52628	0.55344	-8.69983	-8.48948	1.02478
IPI00550069	Ribonuclease inhibitor	49974.4	49	58	29	59	37	58	0.000980502	0.00116059	0.000580297	0.0011806	0.000740379	0.00116059	1.15918	1.14901	1.14371	1.19674	1.07502	1.13947	0.000845856	0.00101008	0.000507379	0.000986513	0.000688709	0.00101854	-7.07516	-6.89772	-7.58625	-6.92133	-7.28069	-6.88939	0.553761	-7.18638	-7.03047	1.02218
IPI00291005	Malate dehydrogenase, cytoplasmic	36426.9	28	24	37	34	22	23	0.000768663	0.000658854	0.00101573	0.000933376	0.000603949	0.000631402	1.15918	1.14901	1.14371	1.19674	1.07502	1.13947	0.000663107	0.00057341	0.0008881	0.000779929	0.000561801	0.000554118	-7.31857	-7.46391	-7.02643	-7.15631	-7.48436	-7.49813	0.553815	-7.26964	-7.3796	0.985099
[truncated: 515 more rows]

## Sheet: ars_diff_abun_proteins
Accession	Protein Name	Arsenic Exposed/Control	T-test
IPI00073772	Fructose-1,6-bisphosphatase 1	1.282288362	0.035731916
[truncated: 172 more rows]
